# Supplementary material for: N-MYC Downstream Regulated Gene 4 (NDRG4), a Frequent Downregulated Gene through DNA Hypermethylation, plays a Tumor Suppressive Role in Esophageal Adenocarcinoma
Source: Cancers (Basel). 2020 Sep 10;12(9):2573. doi: 10.3390/cancers12092573 (PMC7565689; doi:10.3390/cancers12092573)
Supplement: Supplementary file 1 [file cancers-12-02573-s001.zip]

Archive with 3 entries (2 files):
- cancers-909968-supply/
- cancers-909968-supply/Cancers-909968- supplementary .pdf
- cancers-909968-supply/Table S1,S2,S7,S8.xlsx
