# Supplementary material for: N-MYC Downstream Regulated Gene 4 (NDRG4), a Frequent Downregulated Gene through DNA Hypermethylation, plays a Tumor Suppressive Role in Esophageal Adenocarcinoma
Source: Cancers (Basel). 2020 Sep 10;12(9):2573. doi: 10.3390/cancers12092573 (PMC7565689; doi:10.3390/cancers12092573)
Supplement: Supplementary file 1 [file cancers-12-02573-s001.zip › cancers-909968-supply/Table S1,S2,S7,S8.xlsx]

## Sheet: Table S1
Table S1. Upregulated genes after 5-Aza treatment in OE33.
Name	OE33-Aza/OE33 PBS foldchg	affy_log2_foldchg	affy_Praw	affy_PFDR
RDX	346.6	8.43713
MAGEA4	167.7	7.38974
ACRC	131.7	7.04111
NDRG4	89.5	6.48382
FSTL1	82.74	6.37051
DCBLD2	60.81	5.92624
KRT6B	48.97	5.61383
GAGE1	47.2106	5.56104
BNIP3	39.06	5.28762
GABRE	31.72	4.98732
CA2	31.3	4.96809
ECHDC3	31.17	4.96209
PTPN13	25.98	4.69933
ADAM19	23.78	4.57168
PEPP-2	18.19	4.18507
LOC342897	18.17	4.18349
MAGEA9	16.85	4.07468
KLK5	16.65	4.05745
TDRD1	16.51	4.04527
UCHL1	16.29	4.02591
GPNMB	15.62	3.96532
KRT5	15.54	3.95791
FNBP1	15.24	3.92979
HOXA7	15.1	3.91648
NGFRAP1	14.62	3.86987
PITX2	14.26	3.8339
G0S2	12.5	3.64386
GJA7	11.24	3.49057
FAM26A	11.16	3.48027
NPY	11.08	3.46989
FHL1	10.98	3.45681
KRT17	10.19	3.34908
RASSF2	9.28	3.21412
ANXA8	8.25	3.04439
KL	8	3
GFPT2	7.93	2.98732
SERPINB5	7.9	2.98185
SLC22A1	7.83	2.96901
BASP1	7.4	2.88753
C6orf60	6.6	2.72247
ZNF134	6.52	2.70487
IGFBP7	6.47	2.69377
DOCK3	6.29	2.65306
ZNF544	5.91	2.56316
EFHD1	5.8	2.53605
MT1H	5.76	2.52607
POU4F1	5.5	2.45943
ZNF331	5.49	2.45681
PPP1R1B	5.26	2.39506
COCH	5.2	2.37851
SPG3A	5.11	2.35332
C20orf100	5.1	2.3505
NID2	5.07	2.34199
PLCD1	4.98	2.31615
MT3	4.89	2.28983
TBX3	4.78	2.25701
NPTX2	4.6	2.20163
ZNF577	4.57	2.19219
LBH	4.54	2.18269
INA	4.53	2.17951
DKK1	4.33	2.11437
BTBD4	4.24	2.08406
MCC	4.22	2.07724
AADAT	4.1	2.03562
ELOVL4	4.1	2.03562
RASIP1	4.04	2.01436
PREX1	3.89	1.95977
PRKAR2B	3.84	1.94111
TFR2	3.74	1.90304
MLLT7	3.72	1.8953
MAP1LC3A	3.45	1.7866
C1QL1	3.35	1.74416
IGF2	3.34	1.73985
ID2	3.34	1.73985
DKK3	3.3	1.72247
ACADSB	3.29	1.71809
CLU	3.26	1.70487
PF4	3.25	1.70044
HIST1H3G	3.19	1.67356
HOXC13	3.18	1.66903
VIM	3.08	1.62293
SPARC	3.04	1.60407
PRKACB	3.01	1.58976
TTYH2	2.99	1.58015
VIL1	2.93	1.5509
CES1	2.78	1.47508
ROBO3	2.73	1.4489
TLE4	2.71	1.43829
HOM-TES-103	2.68	1.42223
ABCB6	2.67	1.41684
STK31	2.46	1.29866
CRIP2	2.45	1.29278
COL9A2	2.41	1.26903
CLIC4	2.41	1.26903
AK5	2.39	1.25701
SLC7A8	2.33	1.22033
ALOX12	2.31	1.20789
IRF7	2.29	1.19535
DFNA5	2.27	1.18269
PCTK2	2.23	1.15704
ZNF141	2.18	1.12433
LHX2	2.14	1.09761
POMC	2.12	1.08406
TDRKH	2.08	1.05658
F8	2.03	1.02148

## Sheet: Table S2
Table S2. Down regulated Genes in esopahgeal adenocarcinoma as compared to normal samples.
Symbol	GeneName	Cytoband	affy_log2_foldchg	affy_Praw	affy_PFDR
ABLIM3	actin binding LIM protein family, member 3	5q32	-1.801	0.00014	0.0029
ACADM	acyl-CoA dehydrogenase, C-4 to C-12 straight chain	1p31	-1.733	0	0
ACER1	alkaline ceramidase 1	19p13.3	-3.534	0	0
ACOX3	acyl-CoA oxidase 3, pristanoyl	4p15.3	-1.511	0	0
ADAD2	adenosine deaminase domain containing 2	16q24.1	-1.549	1e-05	0.0005
ADK	adenosine kinase	10q22	-0.992	0.00017	0.0033
AGA	aspartylglucosaminidase	4q34.3	-1.295	0.00014	0.0028
AGPAT9	1-acylglycerol-3-phosphate O-acyltransferase 9	4q21.23	-1.189	0.00244	0.022
AHDC1	AT hook, DNA binding motif, containing 1	1p36.13	-1.168	0	0
AHNAK	In multiple Geneids		-1.365	6e-05	0.0015
AHNAK2	AHNAK nucleoprotein 2	14q32.33	-1.99	0.00107	0.0122
AIM1L	In multiple Geneids		-1.741	0	0.0002
ALDH3A2	aldehyde dehydrogenase 3 family, member A2	17p11.2	-1.264	3e-05	0.0008
ALDH4A1	aldehyde dehydrogenase 4 family, member A1	1p36	-1.197	0.00092	0.0111
ALDH7A1	aldehyde dehydrogenase 7 family, member A1	5q31	-1.199	0.00014	0.0029
ALOX12	arachidonate 12-lipoxygenase	17p13.1	-3.889	0	0
ALOX15B	arachidonate 15-lipoxygenase, type B	17p13.1	-2.368	0	0
ALS2CL	In multiple Geneids		-0.964	0.00069	0.0091
ANGPTL4	In multiple Geneids		-0.955	0.00189	0.0183
ANXA8	annexin A8	10q11.22	-0.982	8e-05	0.0018
ANXA8L1	In multiple Geneids		-3.413	1e-05	0.0003
AQP3	aquaporin 3 (Gill blood group)	9p13	-3.381	0	0.0002
ARHGAP10	Rho GTPase activating protein 10	4q31.23	-1.1375	4.5e-05	0.0011
ARHGAP27	Rho GTPase activating protein 27	17q21.31	-0.9115	4.5e-05	0.00115
ARL4D	ADP-ribosylation factor-like 4D	17q12-q21	-2.216	0	0.0001
ASCC2	activating signal cointegrator 1 complex subunit 2	22q12.1	-0.934	1e-05	0.0005
ATG9B	autophagy related 9B	7q36.1	-2.288	0	0
ATP6V0A4	ATPase, H+ transporting, lysosomal V0 subunit a4	7q34	-1.86	0	0.0001
BCKDHA	branched chain keto acid dehydrogenase E1, alpha polypeptide	19q13.1-q13.2	-1.6	0	0.0001
BDKRB2	bradykinin receptor B2	14q32.1-q32.2	-0.921	1e-05	0.0003
BICD2	bicaudal D homolog 2 (Drosophila)	9q22.31	-1.024	1e-05	0.0003
BLVRB	biliverdin reductase B (flavin reductase (NADPH))	19q13.1-q13.2	-0.94	0.00013	0.0027
BNIP3	BCL2/adenovirus E1B 19kDa interacting protein 3	10q26.3	-2.25	3e-05	0.0008
C12orf56	chromosome 12 open reading frame 56	12q14.2	-0.964	0.00516	0.0373
C18orf25	chromosome 18 open reading frame 25	18q21.1	-1.869	0	0
C9orf169	chromosome 9 open reading frame 169	9q34.3	-1.4205	5e-05	0.00105
CA2	carbonic anhydrase II	8q21.2	-2.94	0	0.0002
CACNA2D3	calcium channel, voltage-dependent, alpha 2/delta subunit 3	3p21.1	-1.334	0	0
CALB2	calbindin 2	16q22.2	-1.028	0.02929	0.1186
CAMK1D	calcium/calmodulin-dependent protein kinase ID	10p13	-1.166	9e-05	0.0021
CAPN1	calpain 1, (mu/I) large subunit	11q13	-0.927	0.00073	0.0094
CBR1	carbonyl reductase 1	21q22.13	-0.998	0	0
CCDC64B	coiled-coil domain containing 64B	16p13.3	-1.111	0	0.0002
CD164L2	CD164 sialomucin-like 2	1p36.11	-0.989	1e-05	0.0003
CDA	cytidine deaminase	1p36.2-p35	-1.764	0.00359	0.029
CDRT1	In multiple Geneids		-1.294	0.00458667	0.0333667
CELSR1	cadherin, EGF LAG seven-pass G-type receptor 1 (flamingo homolog, Drosophila)	22q13.3	-0.994	0	0.0001
CELSR2	cadherin, EGF LAG seven-pass G-type receptor 2 (flamingo homolog, Drosophila)	1p21	-1.63	0	0
CHL1	cell adhesion molecule with homology to L1CAM (close homolog of L1)	3p26.1	-1.362	0.00028	0.0047
CIDEB	cell death-inducing DFFA-like effector b	14q12	-0.995	0.00561	0.0395
CLIP1	CAP-GLY domain containing linker protein 1	12q24.3	-1.176	0	0.0002
CLOCK	clock homolog (mouse)	4q12	-1.082	0.00028	0.0047
CLTB	clathrin, light chain B	5q35	-1.046	0.0016	0.0163
CNKSR3	CNKSR family member 3	6q25.2	-0.94	0.00033	0.0053
CNN3	calponin 3, acidic	1p22-p21	-1.129	9e-05	0.0021
CNTNAP3	contactin associated protein-like 3	9p13.1	-1.03033	0.00641667	0.0409
COL17A1	collagen, type XVII, alpha 1	10q24.3	-1.381	0.00015	0.003
CPA4	carboxypeptidase A4	7q32	-2.866	0	0
CPEB3	cytoplasmic polyadenylation element binding protein 3	10q23.32	-1.208	0	0
CPPED1	calcineurin-like phosphoesterase domain containing 1	16p13.12	-1.445	0.00169	0.0169
CRTAC1	cartilage acidic protein 1	10q22	-1.482	0.00011	0.0023
CSTB	cystatin B (stefin B)	21q22.3	-1.305	5e-05	0.0013
CTNNBIP1	catenin, beta interacting protein 1	1p36.22	-1.399	0	0
CWH43	cell wall biogenesis 43 C-terminal homolog (S. cerevisiae)	4p11	-3.677	0	0
CYP4F22	cytochrome P450, family 4, subfamily F, polypeptide 22	19p13.12	-3.066	0	0.0001
DHCR24	24-dehydrocholesterol reductase	1p32.3	-1.298	6e-05	0.0015
DHRS1	dehydrogenase/reductase (SDR family) member 1	14q12	-1.997	0	0.0001
DLX5	distal-less homeobox 5	7q22	-1.105	0.00011	0.0024
DMKN	dermokine	19q13.12	-1.896	0.0001	0.0022
DNASE1L3	deoxyribonuclease I-like 3	3p14.3	-2.079	1e-05	0.0003
DOPEY2	dopey family member 2	21q22.2	-1.086	0.00016	0.0032
DSC3	desmocollin 3	18q12.1	-4.586	1e-05	0.0005
DSP	desmoplakin	6p24	-2.162	3e-05	0.001
DUSP14	dual specificity phosphatase 14	17q12	-0.987	0.00122	0.0135
EEA1	early endosome antigen 1	12q22	-1.037	0.0002	0.0036
ELK3	ELK3, ETS-domain protein (SRF accessory protein 2)	12q23	-0.945	0.00083	0.0103
ELOVL6	ELOVL fatty acid elongase 6	4q25	-0.956	0.01071	0.0613
EMP2	epithelial membrane protein 2	16p13.2	-1.296	0.00075	0.0096
ENTPD3	ectonucleoside triphosphate diphosphohydrolase 3	3p21.3	-1.996	0	0
EPB41L4A	erythrocyte membrane protein band 4.1 like 4A	5q21.3	-2.254	0	0.0001
EPHA1	EPH receptor A1	7q34	-1.686	3e-05	0.001
EPHA2	EPH receptor A2	1p36	-0.951	0.00889	0.0539
EPHX3	epoxide hydrolase 3	19p13.12	-3.219	2e-05	0.0007
EPN2	epsin 2	17p11.2	-0.911	7e-05	0.0017
EPS8L1	EPS8-like 1	19q13.42	-1.774	0	0.0001
ESPL1	extra spindle pole bodies homolog 1 (S. cerevisiae)	12q	-1.319	0.00147	0.0153
ESRP2	epithelial splicing regulatory protein 2	16q22.1	-1	0	0.0001
EVPL	envoplakin	17q25	-2.379	0	0
FAM129B	family with sequence similarity 129, member B	9q34.13	-1.934	0	0.0002
FAM3B	family with sequence similarity 3, member B	21q22.3	-1.154	0.00024	0.0042
FAM3D	family with sequence similarity 3, member D	3p14.2	-1.7	0	0.0001
FAM46B	family with sequence similarity 46, member B	1p36.11	-2.166	0	0
FAM83C	family with sequence similarity 83, member C	20q11.22	-2.769	0	0
FAM83G	family with sequence similarity 83, member G	17p11.2	-0.931	1e-05	0.0005
FAT2	FAT tumor suppressor homolog 2 (Drosophila)	5q33.1	-3.863	0	0
FBXO27	F-box protein 27	19q13.2	-1.333	0.00022	0.0039
FBXW10	F-box and WD repeat domain containing 10	17p12	-0.938	0.00022	0.004
FCHO2	FCH domain only 2	5q13.2	-1.403	0	0.0002
FGFR3	fibroblast growth factor receptor 3	4p16.3	-1.742	0.00015	0.003
FOXE1	forkhead box E1 (thyroid transcription factor 2)	9q22	-1.437	2e-05	0.0006
FRMD4B	FERM domain containing 4B	3p14.1	-1.452	2e-05	0.0006
FRRS1	ferric-chelate reductase 1	1p21.2	-0.9	0.0069	0.0454
FUT3	fucosyltransferase 3 (galactoside 3(4)-L-fucosyltransferase, Lewis blood group)	19p13.3	-1.398	0.00609	0.0417
FUT6	fucosyltransferase 6 (alpha (1,3) fucosyltransferase)	19p13.3	-1.565	0.00013	0.0028
G0S2	G0/G1 switch protein 2	1q32.2	-2.47	0	0.0001
GAGE1	G antigen 1	Xp11.23	-0.9	0.03	0.05
GFOD2	glucose-fructose oxidoreductase domain containing 2	16q22.1	-0.941	1e-05	0.0003
GGT6	gamma-glutamyltransferase 6	17p13.2	-1.733	0	0
GJB6	gap junction protein, beta 6, 30kDa	13q12	-3.604	1e-05	0.0003
GLTP	glycolipid transfer protein	12q24.11	-2.765	0	0
GLTPD1	glycolipid transfer protein domain containing 1	1p36.33	-0.926	0	0.00015
GM2A	GM2 ganglioside activator	5q33.1	-1.505	0	0.0001
GNA15	guanine nucleotide binding protein (G protein), alpha 15 (Gq class)	19p13.3	-2.55	1e-05	0.0003
GNG4	guanine nucleotide binding protein (G protein), gamma 4	1q42.3	-1.463	0.0173	0.0841
GPD1L	glycerol-3-phosphate dehydrogenase 1-like	3p22.3	-1.512	6e-05	0.0014
GPR157	G protein-coupled receptor 157	1p36.23	-1.592	0	0.0001
GPT2	glutamic pyruvate transaminase (alanine aminotransferase) 2	16q12.1	-2.52	0	0
GRHL3	grainyhead-like 3 (Drosophila)	1p36.11	-3.605	0	0.0001
HECTD1	HECT domain containing E3 ubiquitin protein ligase 1	14q12	-0.918	4e-05	0.0012
HERC3	HECT and RLD domain containing E3 ubiquitin protein ligase 3	4q21	-1.054	7e-05	0.0018
HERC6	HECT and RLD domain containing E3 ubiquitin protein ligase family member 6	4q22.1	-1.906	3e-05	0.001
HIST1H1A	histone cluster 1, H1a	6p21.3	-1.237	0.0126	0.0684
HK1	hexokinase 1	10q22	-1.205	0	0
HMOX2	heme oxygenase (decycling) 2	16p13.3	-0.962	1e-05	0.0005
HOPX	HOP homeobox	4q12	-2.159	0	0
HS3ST6	heparan sulfate (glucosamine) 3-O-sulfotransferase 6	16p13.3	-0.977	1e-05	0.0005
HSPA4L	heat shock 70kDa protein 4-like	4q28	-1.901	0.00033	0.0053
IFFO2	intermediate filament family orphan 2	1p36.13	-1.54	0.00011	0.0024
IGSF3	immunoglobulin superfamily, member 3	1p13	-1.372	1e-05	0.0004
IL34	interleukin 34	16q22.1	-1.488	5e-05	0.0014
IMPA2	inositol(myo)-1(or 4)-monophosphatase 2	18p11.2	-1.195	7e-05	0.0016
INA	Internexin Neuronal Intermediate Filament Protein Alpha	10q24.33	-1.23	0.01	0.02
IPPK	inositol 1,3,4,5,6-pentakisphosphate 2-kinase	9q22.31	-1.135	3e-05	0.0009
IRX4	iroquois homeobox 4	5p15.3	-0.977	1e-05	0.0003
ITGB7	integrin, beta 7	12q13.13	-1.067	0	0.0001
ITPKC	inositol-trisphosphate 3-kinase C	19q13.1	-1.04	0.00033	0.0053
KANK1	KN motif and ankyrin repeat domains 1	9p24.3	-1.625	0	0
KAT2B	K(lysine) acetyltransferase 2B	3p24	-2.331	0	0
KCNJ15	potassium inwardly-rectifying channel, subfamily J, member 15	21q22.2	-2.232	1e-05	0.0003
KCTD1	In multiple Geneids		-2.007	0	0.0001
KIAA0232	KIAA0232	4p16.1	-0.994	1e-05	0.0003
KLHDC8B	kelch domain containing 8B	3p21.31	-1.236	1e-05	0.0004
KLHL2	kelch-like 2, Mayven (Drosophila)	4q21.2	-1.33	0	0.0001
KLK10	kallikrein-related peptidase 10	19q13	-1.784	0.01696	0.0831
KREMEN1	kringle containing transmembrane protein 1	22q12.1	-2.223	0	0
KRT13	keratin 13	17q12-q21.2	-3.861	0.0007	0.0091
KRT6A	keratin 6A	12q13.13	-3.679	0.00115	0.0129
KRT6C	In multiple Geneids		-3.187	0.00361	0.0291
KRT78	keratin 78	12q13.13	-4.934	0	0
L3MBTL4	l(3)mbt-like 4 (Drosophila)	18p11.31	-1.178	0	0
LGALS7	lectin, galactoside-binding, soluble, 7	19q13.2	-2.576	0	0.0001
LPAR3	lysophosphatidic acid receptor 3	1p22.3	-2.099	0	0
LYPD3	LY6/PLAUR domain containing 3	19q13.31	-3.122	1e-05	0.0005
MAGI3	membrane associated guanylate kinase, WW and PDZ domain containing 3	1p12-p11.2	-0.967	0.00016	0.0031
MAML3	mastermind-like 3 (Drosophila)	4q28	-0.972	0	0.0001
MAP3K6	mitogen-activated protein kinase kinase kinase 6	1p36.11	-1.328	0.00012	0.0025
MAPT	microtubule-associated protein tau	17q21.1	-1.68	0	0.0001
MARCH5	membrane-associated ring finger (C3HC4) 5	10q23.32-q23.33	-1.035	3e-05	0.0008
MCC	mutated in colorectal cancers	5q21	-1.343	0	0.0002
MFSD5	major facilitator superfamily domain containing 5	12q13.13	-1.077	1e-05	0.0003
MGLL	monoglyceride lipase	3q21.3	-1.145	0.00677	0.0449
MICALL1	MICAL-like 1	22q13.1	-1.386	0	0
MLLT7	Myeloid/Lymphoid Or Mixed-Lineage Leukemia (Trithorax (Drosophila) Homolog); Translocated To, 7	Xq13.1	-3.32	0	0.0002
MPP7	membrane protein, palmitoylated 7 (MAGUK p55 subfamily member 7)	10p12.1	-2.238	0	0.0001
MT1H	Metallothionein 1H	16q13	-2.74	0	0.0002
MT3	Metallothionein-3	16q13	-2.18	0	0.0001
MYOZ1	myozenin 1	10q22.1	-1.043	0	0.0001
NBEAL2	neurobeachin-like 2	3p21.31	-1.175	0	0
NDRG1	NDRG family member 1	8q24.22	-0.9	0.02	0.04
NDRG2	NDRG family member 2	14q11.2	-1.96	0	0
NDRG4	NDRG family member 4	16q21-q22.1	-1.415	6e-05	0.0015
NDST1	N-deacetylase/N-sulfotransferase (heparan glucosaminyl) 1	5q33.1	-1.324	0	0
NDUFA4L2	NADH dehydrogenase (ubiquinone) 1 alpha subcomplex, 4-like 2	12q13.3	-1.449	0	0.0002
NFIC	nuclear factor I/C (CCAAT-binding transcription factor)	19p13.3	-0.992	0.00103	0.012
NFIX	nuclear factor I/X (CCAAT-binding transcription factor)	19p13.3	-1.212	0.00111	0.0126
NIPAL4	NIPA-like domain containing 4	5q33.3	-1.435	0.00038	0.0059
NMU	neuromedin U	4q12	-1.636	0.00014	0.0028
NOS1	nitric oxide synthase 1 (neuronal)	12q24.2-q24.31	-0.904	0	0.0001
NOTCH3	notch 3	19p13.2-p13.1	-1.049	0.00017	0.0032
NPEPPS	aminopeptidase puromycin sensitive	17q21	-0.9375	0.0019	0.0155
OVOL1	ovo-like 1(Drosophila)	11q13	-1.577	0.00025	0.0044
PADI1	peptidyl arginine deiminase, type I	1p36.13	-3.725	0	0
PADI3	peptidyl arginine deiminase, type III	1p36.13	-1.672	2e-05	0.0006
PAK6	p21 protein (Cdc42/Rac)-activated kinase 6	15q14	-1.226	1e-05	0.0003
PAQR7	progestin and adipoQ receptor family member VII	1p36.11	-0.975	0	0.0002
PARD6G	par-6 partitioning defective 6 homolog gamma (C. elegans)	18q23	-1.945	0	0.0002
PDE6A	phosphodiesterase 6A, cGMP-specific, rod, alpha	5q31.2-q34	-1.105	8e-05	0.0018
PER1	period homolog 1 (Drosophila)	17p13.1	-1.031	6e-05	0.0015
PGAM1	phosphoglycerate mutase 1 (brain)	10q25.3	-0.965333	0.000263333	0.00403333
PGAP2	post-GPI attachment to proteins 2	11p15.5	-1.002	0	0.0002
PGD	phosphogluconate dehydrogenase	1p36.22	-1.777	6e-05	0.0016
PHACTR4	phosphatase and actin regulator 4	1p35.3	-1.516	0	0.0001
PHYHD1	phytanoyl-CoA dioxygenase domain containing 1	9q34.11	-1.673	0	0
PITPNM3	PITPNM family member 3	17p13	-1.364	0	0.0002
PITX1	paired-like homeodomain 1	5q31.1	-2.607	0	0
PLCD1	Phospholipase C Delta 1	3p22.2	-6.64	0	0.0002
PLEKHM1	pleckstrin homology domain containing, family M (with RUN domain) member 1	17q21.31	-1.216	5e-05	0.0013
PLIN3	perilipin 3	19p13.3	-1.25	0.00013	0.0027
PLXDC2	plexin domain containing 2	10p12.31	-1.031	0.02329	0.1022
PMM1	phosphomannomutase 1	22q13.2	-1.269	0	0.0002
PPL	periplakin	16p13.3	-3.405	0	0.0002
PPP1R13B	protein phosphatase 1, regulatory subunit 13B	14q32.33	-0.901	3e-05	0.001
PPP2R2C	protein phosphatase 2, regulatory subunit B, gamma	4p16.1	-2.698	0	0
PPP4R1	protein phosphatase 4, regulatory subunit 1	18p11.22	-1.194	1e-05	0.0005
PTPN13	protein tyrosine phosphatase, non-receptor type 13 (APO-1/CD95 (Fas)-associated phosphatase)	4q21.3	-3.134	0	0
PTPRS	protein tyrosine phosphatase, receptor type, S	19p13.3	-1.201	1e-05	0.0003
PVRL1	poliovirus receptor-related 1 (herpesvirus entry mediator C)	11q23.3	-1.712	0	0.0001
RAB3D	RAB3D, member RAS oncogene family	19p13.2	-1.128	0	0.0001
RABGGTA	Rab geranylgeranyltransferase, alpha subunit	14q11.2	-1.574	0	0
RAPGEFL1	Rap guanine nucleotide exchange factor (GEF)-like 1	17q21.1	-1.605	0.00099	0.0116
RARG	retinoic acid receptor, gamma	12q13	-1.933	5e-05	0.0012
RASGEF1B	RasGEF domain family, member 1B	4q21.21	-0.981	0.00264	0.0233
RCAN3	RCAN family member 3	1p35.3-p33	-0.919	3e-05	0.0008
RGMA	RGM domain family, member A	15q26.1	-1.322	0	0.0001
RIPK4	receptor-interacting serine-threonine kinase 4	21q22.3	-1.159	0	0.0001
RMND5B	required for meiotic nuclear division 5 homolog B (S. cerevisiae)	5q35.3	-1.64	0	0
RNF165	ring finger protein 165	18q21.1	-1.1	0	0
RNF222	ring finger protein 222	17p13.1	-0.926	0	0
ROGDI	rogdi homolog (Drosophila)	16p13.3	-1.084	0	0
RRAGD	Ras-related GTP binding D	6q15-q16	-2.08	4e-05	0.0011
SASH1	SAM and SH3 domain containing 1	6q24.3	-2.48	0	0
SCNN1B	sodium channel, non-voltage-gated 1, beta subunit	16p12.2-p12.1	-3.63	0	0
SCNN1G	sodium channel, non-voltage-gated 1, gamma subunit	16p12	-1.804	0	0
SCUBE2	signal peptide, CUB domain, EGF-like 2	11p15.3	-1.105	0.00011	0.0024
SEC14L2	SEC14-like 2 (S. cerevisiae)	22q12.2	-0.902	0.00655	0.0438
SESN2	sestrin 2	1p35.3	-1.164	0.00034	0.0054
SH3GL1	SH3-domain GRB2-like 1	19p13.3	-1.171	0.00025	0.0043
SH3PXD2A	SH3 and PX domains 2A	10q24.33	-0.933	0.0003	0.0049
SH3RF2	SH3 domain containing ring finger 2	5q32	-1.571	0	0
SHMT1	serine hydroxymethyltransferase 1 (soluble)	17p11.2	-1.276	4e-05	0.001
SIM2	single-minded homolog 2 (Drosophila)	21q22.13	-1.083	6e-05	0.0014
SLC10A6	solute carrier family 10 (sodium/bile acid cotransporter family), member 6	4q21.3	-2.009	0	0.0001
SLC13A4	solute carrier family 13 (sodium/sulfate symporters), member 4	7q33	-1.775	0	0
SLC25A23	solute carrier family 25 (mitochondrial carrier; phosphate carrier), member 23	19p13.3	-1.225	0	0.0002
SLC27A6	In multiple Geneids		-1.051	3e-05	0.0009
SLC6A1	solute carrier family 6 (neurotransmitter transporter, GABA), member 1	3p25.3	-2.053	0	0
SLC6A15	In multiple Geneids		-1.676	0	0
SLC7A5	solute carrier family 7 (amino acid transporter light chain, L system), member 5	16q24.3	-0.941	0.00828	0.0513
SLC7A8	solute carrier family 7 (amino acid transporter light chain, L system), member 8	14q11.2	-1.442	5e-05	0.0013
SLC9A3R1	solute carrier family 9, subfamily A (NHE3, cation proton antiporter 3), member 3 regulator 1	17q25.1	-1.168	0	0.0001
SMAGP	small cell adhesion glycoprotein	12q13.13	-1.242	0.00039	0.006
SNX24	sorting nexin 24	5q23.2	-2.068	0	0
SNX29	sorting nexin 29	16p13.13-p13.12	-0.971	0.00025	0.0043
SORBS2	sorbin and SH3 domain containing 2	4q35.1	-1.319	0.00162	0.0164
SOX15	SRY (sex determining region Y)-box 15	17p12.3	-2.407	0	0
SPNS2	spinster homolog 2 (Drosophila)	17p13.2	-1.693	0.00021	0.0038
SPTBN2	spectrin, beta, non-erythrocytic 2	11q13	-1.591	1e-05	0.0005
SSBP2	single-stranded DNA binding protein 2	5q14.1	-1.982	9e-05	0.0021
STIM1	stromal interaction molecule 1	11p15.5	-1.482	0	0
STOX2	storkhead box 2	4q35.1	-1.024	1e-05	0.0004
STX12	syntaxin 12	1p35.3	-1.116	0	0.0002
SULT2B1	sulfotransferase family, cytosolic, 2B, member 1	19q13.3	-2.501	2e-05	0.0007
SYNGR1	synaptogyrin 1	22q13.1	-1.308	0	0
SYTL1	synaptotagmin-like 1	1p36.11	-1.219	0	0
TBC1D10A	TBC1 domain family, member 10A	22q12.2	-0.93	2e-05	0.0006
TECR	trans-2,3-enoyl-CoA reductase	19p13.12	-1.0715	1e-05	0.00035
TFAP2C	transcription factor AP-2 gamma (activating enhancer binding protein 2 gamma)	20q13.2	-2.305	4e-05	0.001
TGM5	transglutaminase 5	15q15.2	-2.005	0	0
THOC3	THO complex 3	5q35.2	-0.959	0.00013	0.0026
TIAM1	T-cell lymphoma invasion and metastasis 1	21q22.11	-3.026	0	0
TICAM1	toll-like receptor adaptor molecule 1	19p13.3	-1.179	1e-05	0.0005
TMEM40	transmembrane protein 40	3p25.2	-4.001	0	0
TMEM57	transmembrane protein 57	1p36.11	-1.354	0	0.0002
TMEM63C	transmembrane protein 63C	14q24.3	-1.794	6e-05	0.0016
TOLLIP	toll interacting protein	11p15.5	-0.954	0	0
TOM1	target of myb1 (chicken)	22q13.1	-0.974	0.0001	0.0023
TOM1L2	In multiple Geneids		-1.916	0	0
TRIM16	tripartite motif containing 16	17p11.2	-1.209	0.0007	0.0091
TRIM16L	tripartite motif containing 16-like	17p11.2	-1.276	0.00105	0.0121
TRIP10	thyroid hormone receptor interactor 10	19p13.3	-1.438	0.00011	0.0024
TSPAN14	tetraspanin 14	10q23.1	-1	6e-05	0.0016
TSPAN5	tetraspanin 5	4q23	-1.142	0.00427	0.0327
TSPO	translocator protein (18kDa)	22q13.31	-1.445	0.00012	0.0026
TTLL12	tubulin tyrosine ligase-like family, member 12	22q13.31	-1.02	1e-05	0.0004
TYRO3	TYRO3 protein tyrosine kinase	15q15	-1.125	0.00046	0.0067
UBE2E2	ubiquitin-conjugating enzyme E2E 2	3p24.2	-1.019	0.00133	0.0143
UBE2G1	ubiquitin-conjugating enzyme E2G 1	17p13.2	-1	1e-05	0.0005
UPK1A	uroplakin 1A	19q13.13	-3.148	1e-05	0.0004
USP46	ubiquitin specific peptidase 46	4q12	-1.387	0	0
USP6NL	USP6 N-terminal like	10p13	-1.601	4e-05	0.0011
USP9Y	ubiquitin specific peptidase 9, Y-linked	Yq11.2	-1.566	0	0.0001
UTY	ubiquitously transcribed tetratricopeptide repeat gene, Y-linked	Yq11	-0.915	0.02414	0.1046
VAT1	vesicle amine transport protein 1 homolog (T. californica)	17q21	-1.085	0.00021	0.0037
VLDLR	very low density lipoprotein receptor	9p24	-1.4175	5e-06	0.0002
VPS13D	vacuolar protein sorting 13 homolog D (S. cerevisiae)	1p36.22	-0.995	0	0
WASF2	WAS protein family, member 2	1p36.11	-1.246	0	0.0002
WDR47	WD repeat domain 47	1p13.3	-1.569	0	0.0001
WNK4	In multiple Geneids		-1.094	0.00255	0.0227
WNT4	wingless-type MMTV integration site family, member 4	1p36.23-p35.1	-1.187	0	0.0001
WNT5A	wingless-type MMTV integration site family, member 5A	3p21-p14	-1.029	0.0064	0.0432
XCR1	chemokine (C motif) receptor 1	3p21.3	-0.959	7e-05	0.0017
XG	Xg blood group	Xp22.33	-1.461	1e-05	0.0005
ZBTB7C	In multiple Geneids		-2.225	0	0.0001
ZDHHC21	In multiple Geneids		-1.503	0	0
ZNF426	zinc finger protein 426	19p13.2	-2.14	0	0
ZNF436	zinc finger protein 436	1p36	-0.951	6e-05	0.0014

## Sheet: Table S7
Table S7. Differential expression gene from TCGA used in Figure 6A
Symbol	logFC	AveExpr	t	P.Value	adj.P.Val	B
KLK5	5.3992	8.82496	15.4627	1.73e-14	3.37e-10	22.591
S100A2	6.26994	11.8981	14.373	9.32e-14	9.08e-10	21.0769
SPRR1B	8.55127	11.74	13.6217	3.15e-13	1.79e-09	19.9642
NDRG4	3.14539	9.13918	13.5309	3.67e-13	1.79e-09	19.8258
KRT6A	10.1561	13.1791	12.6429	1.67e-12	5.5e-09	18.4237
A2ML1	8.1943	10.9179	12.5577	1.94e-12	5.5e-09	18.2844
KRT14	8.26107	12.118	12.5487	1.98e-12	5.5e-09	18.2697
KRT16	7.22861	11.9709	12.361	2.76e-12	6.71e-09	17.9598
SCEL	6.6925	10.9044	11.8828	6.54e-12	1.42e-08	17.1513
ADGRF4	3.46253	9.07417	11.4359	1.5e-11	2.51e-08	16.3703
CRCT1	6.51936	9.26564	11.4242	1.53e-11	2.51e-08	16.3496
LYPD3	5.81307	11.7857	11.3791	1.67e-11	2.51e-08	16.2693
RHCG	8.96934	11.716	11.3774	1.68e-11	2.51e-08	16.2662
FAT2	5.29453	10.0971	11.3151	1.89e-11	2.53e-08	16.1549
TMPRSS11D	6.35986	9.53013	11.2976	1.95e-11	2.53e-08	16.1236
TMPRSS11E	6.39092	9.37978	11.1972	2.36e-11	2.87e-08	15.9429
KRT5	8.72114	12.7625	11.1154	2.76e-11	3.16e-08	15.7947
IVL	6.99377	9.6243	11.0305	3.25e-11	3.52e-08	15.64
NIPAL4	3.95017	8.49662	10.7594	5.51e-11	5.43e-08	15.1396
TP63	4.78908	9.95571	10.7535	5.57e-11	5.43e-08	15.1287
CLCA2	6.86938	10.3324	10.6126	7.36e-11	6.6e-08	14.8647
SPRR3	9.04747	12.1831	10.6059	7.46e-11	6.6e-08	14.852
IL36RN	4.81137	8.5662	10.5688	8.02e-11	6.79e-08	14.7821
KRT6C	8.93793	10.9265	10.5476	8.37e-11	6.79e-08	14.7421
SPRR2D	7.06364	10.3715	10.4641	9.88e-11	7.5e-08	14.5836
CYSRT1	4.54713	9.5651	10.4413	1.03e-10	7.5e-08	14.5403
CALML3	6.32024	9.74499	10.4388	1.04e-10	7.5e-08	14.5355
TMEM40	4.84411	8.76294	10.197	1.69e-10	1.18e-07	14.0705
SPRR1A	7.31006	10.4581	10.1677	1.8e-10	1.21e-07	14.0137
GPR87	3.53132	8.1651	10.1321	1.93e-10	1.25e-07	13.9444
ANXA8	3.89236	8.70527	10.1093	2.02e-10	1.27e-07	13.8998
GBP6	6.62383	10.0097	10.0512	2.28e-10	1.38e-07	13.7863
KRT13	10.0754	12.8186	10.037	2.35e-10	1.38e-07	13.7585
IRX4	2.677	7.49602	9.95867	2.76e-10	1.58e-07	13.6044
VSIG10L	4.76064	10.517	9.87351	3.29e-10	1.83e-07	13.4359
BTBD11	3.92303	9.57697	9.80369	3.8e-10	2.06e-07	13.297
SPRR2A	8.07013	10.9925	9.77752	4.01e-10	2.11e-07	13.2448
BNC1	4.48829	8.42994	9.6486	5.25e-10	2.69e-07	12.9861
SBSN	7.24191	9.75746	9.49399	7.28e-10	3.63e-07	12.6728
ZNF750	5.05191	10.0461	9.39041	9.07e-10	4.42e-07	12.461
KRT6B	7.40327	12.251	9.24685	1.23e-09	5.69e-07	12.1649
CERS3	4.98937	8.84423	9.24281	1.24e-09	5.69e-07	12.1565
GJB6	5.41338	9.64533	9.23004	1.28e-09	5.69e-07	12.13
LY6D	6.59991	10.3154	9.22786	1.28e-09	5.69e-07	12.1255
TGM1	6.41652	10.9945	9.19437	1.38e-09	5.98e-07	12.0559
KRT4	9.7833	11.9403	9.17914	1.43e-09	6.04e-07	12.0242
CWH43	4.26429	7.91996	9.12809	1.59e-09	6.61e-07	11.9177
ANXA1	4.6978	14.9771	9.01876	2.02e-09	8.14e-07	11.6884
KRT78	6.77831	9.62213	9.01269	2.05e-09	8.14e-07	11.6756
DSC3	5.82361	11.2324	8.93928	2.4e-09	9.32e-07	11.5206
SERPINB13	6.13092	9.3429	8.9326	2.44e-09	9.32e-07	11.5065
TMPRSS11A	6.22241	9.4628	8.89822	2.63e-09	9.86e-07	11.4336
FAM83C	4.26131	8.36822	8.88069	2.73e-09	9.95e-07	11.3964
PRSS27	5.10468	10.0186	8.87707	2.76e-09	9.95e-07	11.3887
KRT15	4.24682	11.3561	8.80712	3.22e-09	1.14e-06	11.2396
S100A8	7.42425	12.6312	8.78532	3.38e-09	1.17e-06	11.1931
PKP1	6.63168	12.0317	8.77252	3.47e-09	1.19e-06	11.1657
WNT7B	3.38412	9.27692	8.74645	3.68e-09	1.24e-06	11.1098
NCCRP1	6.18392	10.2707	8.72288	3.88e-09	1.26e-06	11.0592
TMPRSS11F	3.93988	7.91837	8.72074	3.89e-09	1.26e-06	11.0546
MUC21	7.4279	10.1404	8.66633	4.4e-09	1.4e-06	10.9375
CRNN	8.55493	10.5207	8.61673	4.91e-09	1.53e-06	10.8304
SPRR2E	7.17816	10.0171	8.61191	4.96e-09	1.53e-06	10.82
CSTA	6.53691	11.2336	8.60465	5.04e-09	1.54e-06	10.8043
MAL	7.04068	10.2872	8.56772	5.48e-09	1.61e-06	10.7243
GSDMC	3.35624	8.24376	8.56664	5.49e-09	1.61e-06	10.7219
FOXE1	4.13348	8.41554	8.5632	5.53e-09	1.61e-06	10.7144
NXN	2.3811	10.6166	8.54781	5.73e-09	1.64e-06	10.681
ANXA8L1	3.2802	8.4764	8.53492	5.9e-09	1.65e-06	10.653
RAET1G	2.58569	7.88204	8.53198	5.94e-09	1.65e-06	10.6466
CNFN	6.29479	11.0214	8.50538	6.3e-09	1.73e-06	10.5887
HSPB8	3.91511	10.3201	8.44772	7.18e-09	1.9e-06	10.4628
LPAR3	2.5666	7.72038	8.44561	7.21e-09	1.9e-06	10.4582
TENM2	3.46823	8.89789	8.44398	7.24e-09	1.9e-06	10.4546
SOX15	3.13567	9.00158	8.43954	7.31e-09	1.9e-06	10.4449
GJB2	3.62567	13.3014	8.42231	7.6e-09	1.95e-06	10.4072
SLC6A15	1.80618	6.96461	8.24764	1.13e-08	2.86e-06	10.0223
RNASE7	4.01803	8.1183	8.19738	1.27e-08	3.16e-06	9.91076
SLC39A2	2.79469	7.42996	8.1933	1.28e-08	3.16e-06	9.9017
S100A9	6.93087	13.5669	8.17818	1.32e-08	3.23e-06	9.86805
IL36A	5.52097	8.68218	8.1683	1.36e-08	3.26e-06	9.84606
CST6	2.64995	7.76826	8.16355	1.37e-08	3.26e-06	9.83548
CD109	2.98536	10.8438	8.09941	1.59e-08	3.73e-06	9.69228
CLCA4	6.52282	10.2145	8.07915	1.66e-08	3.86e-06	9.64693
TMPRSS11B	6.22616	9.20653	8.03982	1.82e-08	4.18e-06	9.55873
AQP3	4.4936	12.6426	8.02376	1.89e-08	4.28e-06	9.52264
CYP27C1	2.22109	7.56534	7.95273	2.23e-08	4.99e-06	9.36263
ADH7	4.8951	8.64128	7.93338	2.33e-08	5.16e-06	9.31892
SCNN1B	3.96896	8.88291	7.89939	2.52e-08	5.52e-06	9.242
KLK13	6.48694	10.3032	7.88753	2.59e-08	5.61e-06	9.21513
C10orf99	5.14251	8.67095	7.86082	2.76e-08	5.87e-06	9.15453
AIF1L	3.42194	9.95008	7.85886	2.77e-08	5.87e-06	9.15008
CERS4	3.03442	9.74736	7.83811	2.91e-08	6.1e-06	9.10292
LCE3E	2.23241	6.87229	7.8332	2.94e-08	6.1e-06	9.09175
SERPINB3	6.19491	10.2141	7.82731	2.99e-08	6.12e-06	9.07836
SDR9C7	3.00628	7.40554	7.80438	3.15e-08	6.39e-06	9.02614
SERPINB2	5.49279	9.87473	7.78759	3.28e-08	6.58e-06	8.98786
TGM5	3.09427	7.70095	7.77094	3.41e-08	6.77e-06	8.94986
THBD	2.32097	11.5754	7.7355	3.7e-08	7.29e-06	8.86885
KLK12	4.93163	8.85551	7.71903	3.85e-08	7.43e-06	8.83115
PTPN13	3.7014	10.6261	7.71895	3.85e-08	7.43e-06	8.83098
SULT2B1	4.10433	10.6202	7.70154	4.01e-08	7.66e-06	8.79107
ANKRD35	2.86086	8.5521	7.68332	4.19e-08	7.92e-06	8.74926
CPA4	3.09703	7.85861	7.66615	4.36e-08	8.17e-06	8.70983
IL20RB	3.0122	9.2692	7.64336	4.6e-08	8.54e-06	8.65744
SERPINB4	5.08362	9.28616	7.63849	4.65e-08	8.55e-06	8.64622
EFS	2.56416	9.06294	7.61901	4.87e-08	8.87e-06	8.60136
EHD3	2.61613	10.335	7.60591	5.03e-08	9.07e-06	8.57116
GPX3	3.02186	11.6972	7.60052	5.09e-08	9.1e-06	8.55873
CAPN14	5.54263	9.40294	7.58819	5.24e-08	9.28e-06	8.53028
WNT7A	2.15666	6.96645	7.58421	5.29e-08	9.29e-06	8.52109
LCE3D	3.06371	7.38021	7.57037	5.47e-08	9.51e-06	8.48911
IGFBP6	2.37633	9.52005	7.55084	5.73e-08	9.88e-06	8.44396
IGFL1	3.04252	7.72314	7.5371	5.92e-08	1.01e-05	8.41216
TUBB6	2.62666	11.5882	7.5234	6.11e-08	1.04e-05	8.38041
SLC6A11	2.86781	7.49902	7.51258	6.27e-08	1.05e-05	8.35533
EREG	3.75363	10.0926	7.46969	6.95e-08	1.16e-05	8.25575
GNA15	3.04528	10.615	7.46366	7.05e-08	1.16e-05	8.24173
ARSI	1.93265	8.20552	7.46005	7.11e-08	1.16e-05	8.23333
KLK7	4.66365	10.8614	7.45513	7.19e-08	1.16e-05	8.22189
CAPNS2	3.29118	7.68388	7.45304	7.23e-08	1.16e-05	8.21702
HCAR2	2.8034	8.33751	7.41573	7.9e-08	1.26e-05	8.1301
SLURP1	4.87396	8.43829	7.40414	8.13e-08	1.29e-05	8.10307
PPL	4.01975	14.3866	7.3679	8.86e-08	1.39e-05	8.01841
HOPX	4.23132	11.0954	7.36589	8.9e-08	1.39e-05	8.01372
ELOVL4	2.36217	7.87846	7.3591	9.05e-08	1.4e-05	7.99783
KRT75	3.11632	7.43879	7.32496	9.82e-08	1.5e-05	7.91787
TINCR	2.76628	8.16486	7.32372	9.85e-08	1.5e-05	7.91496
ALDH3B2	4.4032	10.0922	7.2904	1.07e-07	1.6e-05	7.83679
PLA2G4E	3.59099	8.65533	7.29035	1.07e-07	1.6e-05	7.83666
PADI1	4.88874	9.4373	7.27713	1.1e-07	1.64e-05	7.8056
PGBD5	2.35957	8.22899	7.25596	1.16e-07	1.71e-05	7.75581
PCP4L1	2.54821	7.52769	7.22941	1.24e-07	1.81e-05	7.69329
GRHL1	2.75901	11.4751	7.20235	1.32e-07	1.91e-05	7.62945
RNF222	3.09911	7.67414	7.20214	1.32e-07	1.91e-05	7.62897
DSG3	5.87133	12.4242	7.19236	1.35e-07	1.94e-05	7.60586
EPGN	3.54674	7.91586	7.17825	1.4e-07	1.98e-05	7.57252
NTF4	1.02987	6.6125	7.17774	1.4e-07	1.98e-05	7.57132
TMEM79	2.75087	10.5236	7.17455	1.41e-07	1.98e-05	7.56379
PTHLH	3.38553	8.79738	7.1641	1.45e-07	2e-05	7.53908
AC011473.4	2.25247	6.9877	7.16351	1.45e-07	2e-05	7.53767
FMO2	4.71129	10.4346	7.16242	1.45e-07	2e-05	7.53509
TMEM154	3.0001	11.0976	7.15894	1.47e-07	2e-05	7.52686
ECM1	3.71902	12.9458	7.13953	1.54e-07	2.08e-05	7.48092
FRMD6	2.77943	10.7848	7.13032	1.57e-07	2.11e-05	7.45909
HEPHL1	4.27128	8.91185	7.12165	1.61e-07	2.14e-05	7.43855
IL36G	3.29146	7.99861	7.11431	1.63e-07	2.17e-05	7.42113
DENND2C	3.43308	9.92823	7.10706	1.66e-07	2.19e-05	7.40393
LYNX1	4.65279	10.6487	7.06471	1.84e-07	2.41e-05	7.30333
SPINK7	4.88172	8.60716	7.05252	1.9e-07	2.47e-05	7.27432
DYNAP	3.87311	7.79975	7.0399	1.96e-07	2.53e-05	7.2443
PADI3	2.04995	7.37173	7.03689	1.97e-07	2.53e-05	7.23713
KRT80	3.21473	11.7295	7.01662	2.07e-07	2.64e-05	7.18881
FAM83A	4.25857	11.1592	6.99723	2.17e-07	2.75e-05	7.14255
PPP1R14C	3.02004	8.81318	6.97746	2.28e-07	2.87e-05	7.09534
GRHL3	3.72995	10.2273	6.97509	2.3e-07	2.87e-05	7.08967
MAST4	2.1442	12.3581	6.97082	2.32e-07	2.88e-05	7.07948
GNAL	1.61257	9.31946	6.9436	2.48e-07	3.06e-05	7.01438
WFDC5	2.66015	7.41075	6.94037	2.5e-07	3.06e-05	7.00663
S100A12	3.34822	8.32889	6.93855	2.51e-07	3.06e-05	7.00228
P2RY2	2.38249	9.65858	6.92877	2.57e-07	3.11e-05	6.97885
GALNT14	2.23235	7.9084	6.91111	2.69e-07	3.23e-05	6.93653
SLC10A6	2.31728	7.80664	6.883	2.88e-07	3.44e-05	6.8691
HTR7	1.26671	6.92495	6.84179	3.18e-07	3.78e-05	6.77004
TMPRSS13	3.06655	8.78831	6.83683	3.22e-07	3.81e-05	6.75811
POU3F1	2.20583	7.33691	6.82314	3.33e-07	3.91e-05	6.72514
GPR78	2.22367	7.43991	6.81481	3.4e-07	3.97e-05	6.70507
FAM46B	3.3347	9.84629	6.80668	3.47e-07	4.03e-05	6.68547
TGM3	6.81271	10.6989	6.77533	3.75e-07	4.33e-05	6.60985
PPP2R2C	3.92669	9.28699	6.75735	3.92e-07	4.5e-05	6.56642
KLK8	3.78375	8.87897	6.74849	4.01e-07	4.57e-05	6.54502
ENDOU	3.81914	8.2883	6.71649	4.34e-07	4.92e-05	6.46759
RAET1E	3.0299	8.32558	6.65779	5.02e-07	5.65e-05	6.32526
ZNF185	3.84364	12.7045	6.64939	5.13e-07	5.74e-05	6.30485
CLIP1	1.46362	13.1873	6.64718	5.15e-07	5.74e-05	6.29949
RAB38	2.54292	8.85687	6.6216	5.49e-07	6.08e-05	6.23731
CYP4F22	3.28942	7.96045	6.60135	5.78e-07	6.34e-05	6.18802
SPRR2F	4.91834	8.90562	6.6002	5.79e-07	6.34e-05	6.18524
TTC9	3.27162	10.8559	6.56945	6.26e-07	6.76e-05	6.1103
SPRR2B	3.11667	7.40255	6.56901	6.26e-07	6.76e-05	6.10924
SEMA4A	1.83387	10.6338	6.56773	6.28e-07	6.76e-05	6.10611
ZNF365	2.87114	8.03155	6.52837	6.93e-07	7.42e-05	6.01006
SPINK5	5.6549	11.9675	6.51821	7.11e-07	7.57e-05	5.98523
KRTDAP	4.50113	8.39752	6.45195	8.39e-07	8.89e-05	5.82304
SLC16A6	1.71041	8.47574	6.40169	9.52e-07	9.97e-05	5.69967
SLC2A9	1.38178	8.7609	6.40163	9.52e-07	9.97e-05	5.69954
PNLIPRP3	1.95501	6.76683	6.39581	9.66e-07	0.000100679	5.68523
DUSP7	1.66551	11.8775	6.38834	9.85e-07	0.000101787	5.66688
CRABP2	3.9869	10.8549	6.38722	9.87e-07	0.000101787	5.66414
PARD6G	2.11321	9.54246	6.35656	1.07e-06	0.000109374	5.5887
KPRP	3.29683	7.41605	6.34886	1.09e-06	0.000110932	5.56974
RNF225	2.38203	7.38694	6.34519	1.1e-06	0.000111379	5.56069
SNAI2	1.5356	9.25375	6.32281	1.16e-06	0.000117231	5.50556
HS6ST2	2.02966	7.51808	6.30173	1.22e-06	0.000122996	5.45356
EFNB3	1.00217	7.46077	6.21677	1.52e-06	0.000151683	5.24356
PGLYRP3	3.65014	8.58616	6.20993	1.54e-06	0.000153544	5.22664
SCNN1G	2.20666	7.65108	6.19804	1.59e-06	0.000157436	5.19719
C16orf74	1.39842	7.68346	6.17755	1.68e-06	0.00016479	5.14639
CLIP4	2.33315	10.008	6.17605	1.68e-06	0.00016479	5.14268
TGFB1	1.56594	11.9957	6.16066	1.75e-06	0.000170494	5.10451
CLDN17	2.25651	6.83873	6.15431	1.78e-06	0.000172403	5.08874
ADGRL2	1.74724	11.523	6.14507	1.82e-06	0.000175625	5.06579
PLCD1	1.52555	10.4056	6.1341	1.87e-06	0.000179697	5.03854
ARHGAP23	2.06823	12.5867	6.11753	1.95e-06	0.000186506	4.99738
SLC1A3	1.95288	9.0845	6.10832	2e-06	0.000189992	4.97449
FLG	3.16765	8.07115	6.10404	2.02e-06	0.000191138	4.96385
GLTP	2.18052	12.2564	6.03812	2.39e-06	0.000224982	4.79972
PPP1R3C	3.30358	9.33382	6.02012	2.5e-06	0.000234419	4.75484
NGFR	1.97651	8.06732	6.00285	2.62e-06	0.000243815	4.71172
KCNJ15	1.80006	8.45622	5.99676	2.66e-06	0.000246452	4.69654
S100A7	6.75559	10.754	5.97246	2.83e-06	0.000260996	4.63584
OTOP3	3.02091	7.93084	5.9668	2.87e-06	0.00026355	4.62169
KLF8	2.22313	9.20813	5.95758	2.94e-06	0.000268567	4.59866
BNIPL	3.05574	8.62754	5.9517	2.98e-06	0.000271365	4.58394
IL36B	1.83079	6.81894	5.93669	3.1e-06	0.000280677	4.5464
ST3GAL1	1.91084	11.8233	5.90005	3.4e-06	0.000306856	4.45469
RGS20	1.67221	7.35283	5.88494	3.54e-06	0.000317497	4.41684
EMP1	3.18083	14.4286	5.87574	3.62e-06	0.000323587	4.39378
CDHR1	2.83392	7.99323	5.83406	4.03e-06	0.000358472	4.28922
ADRB2	2.20068	8.03397	5.82437	4.13e-06	0.000365829	4.26491
FAM25A	2.93302	7.43508	5.81645	4.22e-06	0.000371666	4.245
NCKAP5	1.79438	8.59286	5.80605	4.33e-06	0.000380005	4.2189
ADAMTSL4	2.10177	10.5819	5.8036	4.36e-06	0.000380696	4.21273
RAET1L	2.89393	8.83225	5.7962	4.44e-06	0.000386268	4.19415
MCC	1.92009	10.4988	5.79033	4.51e-06	0.000390401	4.1794
ABCG4	1.1216	6.98203	5.77324	4.71e-06	0.000406145	4.13642
CXCR2	2.48062	8.55689	5.75806	4.9e-06	0.00041893	4.09824
RDH12	2.06685	7.94731	5.75777	4.9e-06	0.00041893	4.09751
ARHGEF4	2.99128	10.5841	5.75303	4.96e-06	0.00042222	4.08559
DSG1	4.34216	9.00854	5.73251	5.23e-06	0.000443201	4.03393
GM2A	1.50247	12.3172	5.72259	5.37e-06	0.000452701	4.00897
HSPB1	2.68221	15.203	5.72007	5.4e-06	0.000453684	4.00262
SLC37A2	2.22728	9.78318	5.69814	5.72e-06	0.000478012	3.94737
SLC9A9	1.69131	8.60963	5.69273	5.8e-06	0.000482663	3.93373
HAS3	2.75922	10.5272	5.68347	5.94e-06	0.000492224	3.91039
ARHGAP40	2.84361	8.05161	5.68064	5.98e-06	0.000493734	3.90325
S1PR5	1.64716	7.60576	5.67495	6.07e-06	0.000498916	3.88891
PRKCH	1.29754	10.9768	5.67028	6.14e-06	0.00050285	3.87712
ATG9B	2.31224	9.32124	5.66175	6.28e-06	0.000511889	3.85561
FAM212A	1.22437	7.49821	5.64925	6.48e-06	0.000526481	3.82407
TIAM1	3.14678	10.3059	5.63607	6.71e-06	0.000542443	3.79082
MUC22	4.30484	8.18468	5.62679	6.87e-06	0.000553312	3.76739
IKZF2	2.13311	10.7606	5.62332	6.93e-06	0.000555995	3.75864
PITX1	2.51627	13.1501	5.60999	7.18e-06	0.000573132	3.72496
IFFO2	2.16137	11.9558	5.60705	7.23e-06	0.00057515	3.71753
IL1A	2.56219	8.91062	5.60232	7.32e-06	0.000579853	3.7056
GPR1	1.77209	7.14738	5.59791	7.4e-06	0.000584138	3.69444
LIPK	1.24023	6.47972	5.58994	7.56e-06	0.000593899	3.6743
DOCK9	1.20165	12.9183	5.57723	7.81e-06	0.00061129	3.64217
NECTIN1	2.07874	13.3918	5.57172	7.92e-06	0.000617583	3.62825
CDK5R1	1.53535	9.05702	5.56639	8.03e-06	0.000623663	3.61478
NOTCH3	1.56223	14.1124	5.56305	8.1e-06	0.000625405	3.60632
MTSS1	2.30375	11.2409	5.56225	8.12e-06	0.000625405	3.6043
DMKN	3.14814	11.3093	5.5572	8.23e-06	0.000629944	3.59152
EPHX3	3.75501	9.68771	5.55499	8.27e-06	0.000629944	3.58595
ITPRIP	1.73312	11.9008	5.5549	8.28e-06	0.000629944	3.58572
AGPAT4	1.45534	9.63536	5.55318	8.31e-06	0.000630305	3.58135
JUP	1.37381	16.7317	5.53921	8.62e-06	0.000650985	3.54602
TP53AIP1	1.56076	7.22758	5.53766	8.65e-06	0.000651086	3.54209
DEFB4A	2.51282	7.43332	5.53469	8.72e-06	0.000653591	3.53458
SH3GL1	1.0047	13.2289	5.53091	8.81e-06	0.000657486	3.52502
GSDMA	1.46437	7.69083	5.52529	8.94e-06	0.000664582	3.5108
KIAA1644	1.24102	7.81086	5.51666	9.14e-06	0.00067704	3.48894
ADGRF2	1.40532	7.06311	5.51389	9.2e-06	0.00067932	3.48195
BICD2	1.3751	12.4647	5.51034	9.29e-06	0.000683026	3.47294
SERPINB11	2.49323	7.13395	5.50799	9.35e-06	0.000684608	3.467
INA	1.40672	6.84327	5.50081	9.52e-06	0.000694852	3.44883
IL1RN	3.62209	13.5886	5.49573	9.65e-06	0.000701442	3.43596
CRYAB	3.04675	9.81047	5.4908	9.77e-06	0.000707837	3.42346
ARSF	1.8281	6.79079	5.46843	1.04e-05	0.000747349	3.36678
P2RY1	2.35289	9.72292	5.46186	1.05e-05	0.000755869	3.35013
PRRT4	0.772163	6.40612	5.46113	1.06e-05	0.000755869	3.34829
TACSTD2	2.55006	14.15	5.4598	1.06e-05	0.000755869	3.34492
PHLDB3	1.32812	10.2422	5.45428	1.07e-05	0.000763979	3.33093
USH1G	2.63015	7.60314	5.45153	1.08e-05	0.000766648	3.32397
ST8SIA6	1.0613	6.80778	5.42044	1.17e-05	0.000827067	3.24513
SPRR2G	3.34696	7.5604	5.41953	1.18e-05	0.000827067	3.24282
NAGK	1.20784	11.8376	5.41686	1.18e-05	0.000829841	3.23603
PALMD	1.99524	9.899	5.40391	1.22e-05	0.000855151	3.20319
IL1F10	0.459023	6.01491	5.40127	1.23e-05	0.000857955	3.1965
C12orf54	1.19338	6.62343	5.39526	1.25e-05	0.000868365	3.18124
PLCH2	2.4944	9.85022	5.34956	1.41e-05	0.000974493	3.06521
S100A7A	3.94549	8.2991	5.31217	1.55e-05	0.00107029	2.97023
GIPC1	0.978524	13.6031	5.3073	1.57e-05	0.00108015	2.95783
SUSD4	2.49893	9.02743	5.29798	1.61e-05	0.00110281	2.93415
ARL4D	2.40283	8.78105	5.28075	1.69e-05	0.00114938	2.89036
CSTB	2.84976	14.7247	5.27227	1.72e-05	0.00117097	2.8688
SESN3	2.0073	10.8033	5.26646	1.75e-05	0.00118428	2.85402
FOXN1	2.54684	8.21203	5.26527	1.76e-05	0.00118428	2.85099
MMACHC	-1.00117	9.78417	-5.25134	1.82e-05	0.00122385	2.81555
TRIM6	1.57369	7.84454	5.24949	1.83e-05	0.00122538	2.81086
AMOTL1	1.71713	11.778	5.24822	1.84e-05	0.00122538	2.80763
RARG	1.92209	11.8519	5.24647	1.84e-05	0.00122679	2.80317
BRINP1	0.919089	6.4773	5.24235	1.86e-05	0.0012358	2.7927
ZKSCAN3	-0.676925	8.90485	-5.23068	1.92e-05	0.00126968	2.763
ALOX15B	2.21341	8.42974	5.22467	1.95e-05	0.00128538	2.74771
KLC3	2.04557	8.05223	5.21482	2e-05	0.0013144	2.72264
CLIC3	3.1375	10.5949	5.19601	2.1e-05	0.00137587	2.67478
KRT3	1.25436	6.52376	5.19241	2.12e-05	0.00138422	2.66561
RND3	1.49123	12.0021	5.19011	2.14e-05	0.0013879	2.65977
RGMA	2.2922	9.49517	5.18784	2.15e-05	0.00139149	2.65399
HS3ST3A1	1.44256	7.58078	5.18188	2.18e-05	0.00140865	2.6388
DUOXA1	2.86716	10.2928	5.17451	2.23e-05	0.00143125	2.62006
PAX9	3.04755	10.5492	5.16482	2.28e-05	0.00146309	2.59539
ARHGAP10	1.57459	9.96015	5.1558	2.34e-05	0.00149306	2.57241
GFOD2	0.999162	11.0524	5.15085	2.37e-05	0.00150325	2.55982
SASH1	1.60799	11.9995	5.15069	2.37e-05	0.00150325	2.55941
FSCN1	1.74441	12.6775	5.14217	2.42e-05	0.00153209	2.5377
IPPK	1.11603	9.54623	5.14	2.44e-05	0.00153266	2.53219
CRYBG2	2.43105	12.0066	5.13894	2.44e-05	0.00153266	2.52949
PLEKHN1	1.73622	9.76728	5.13831	2.45e-05	0.00153266	2.52789
NOD2	2.02444	9.00503	5.12622	2.52e-05	0.00157678	2.49709
CAV1	1.3265	11.6712	5.12156	2.56e-05	0.00159101	2.4852
KCTD10	0.715559	12.1346	5.11431	2.6e-05	0.00161627	2.46674
KCTD11	1.55178	10.6252	5.11195	2.62e-05	0.00162108	2.46074
QKI	1.4081	11.7253	5.10372	2.68e-05	0.0016464	2.43976
LDOC1	1.48651	8.67393	5.10248	2.69e-05	0.0016464	2.43661
CNGA1	1.38915	8.41024	5.10239	2.69e-05	0.0016464	2.43639
PERP	1.74969	15.4606	5.1008	2.7e-05	0.00164695	2.43233
SSTR1	-2.87389	10.2197	-5.09987	2.7e-05	0.00164695	2.42995
MICALL1	1.52325	12.3447	5.0943	2.74e-05	0.00166587	2.41577
CTH	-1.343	8.93881	-5.08341	2.82e-05	0.00170478	2.38803
ATP6V0A4	2.38124	7.58424	5.08309	2.83e-05	0.00170478	2.38721
NDUFA4L2	1.98411	10.9073	5.08079	2.84e-05	0.00170978	2.38134
FUT10	-0.820265	9.67255	-5.07793	2.86e-05	0.00171729	2.37407
APOBEC3A	2.99946	8.49061	5.07105	2.92e-05	0.00174311	2.35652
RNF223	1.73771	9.33182	5.06912	2.93e-05	0.00174655	2.35162
MAFB	2.05594	10.9537	5.0671	2.95e-05	0.00175046	2.34647
EPB41L3	1.76013	9.63124	5.06092	2.99e-05	0.00176975	2.33072
CDH26	1.43904	7.41092	5.06058	3e-05	0.00176975	2.32985
MPP7	2.02848	11.2545	5.0569	3.03e-05	0.0017815	2.32046
PYGL	2.62416	11.125	5.04304	3.14e-05	0.00184167	2.28515
UPP1	1.46702	11.2565	5.03914	3.17e-05	0.00185494	2.27522
NECTIN4	2.16198	11.2954	5.02894	3.26e-05	0.00189412	2.2492
FABP5	2.72095	12.5256	5.02886	3.26e-05	0.00189412	2.24902
FLG2	1.04616	6.42335	5.027	3.27e-05	0.0018977	2.24427
MAB21L3	2.22616	7.97205	5.01575	3.37e-05	0.0019486	2.21558
MAF	1.74235	10.8782	5.01084	3.41e-05	0.00196791	2.20309
SORCS2	1.63627	8.35074	4.99358	3.57e-05	0.00205274	2.15909
VAMP5	0.933461	9.48171	4.99195	3.59e-05	0.00205547	2.15493
BMI1	-1.04778	11.9773	-4.98837	3.62e-05	0.00206874	2.1458
RASGRP1	1.66904	9.70082	4.98133	3.69e-05	0.00210103	2.12786
FGF11	1.01939	7.09022	4.97658	3.73e-05	0.00212109	2.11576
DAPL1	2.55601	7.90416	4.97365	3.76e-05	0.00213122	2.10828
MLIP	1.13352	6.98674	4.96541	3.84e-05	0.00217139	2.08727
USP2	1.66286	8.63848	4.95581	3.94e-05	0.00221679	2.0628
ACER1	1.71869	6.81147	4.95529	3.95e-05	0.00221679	2.06148
IRX3	1.95033	8.79174	4.94529	4.05e-05	0.00226909	2.03597
EXOC6B	1.14251	11.5943	4.94417	4.06e-05	0.00226923	2.03311
KRT24	3.69902	7.93424	4.94078	4.1e-05	0.00228287	2.02449
ALDH1A3	2.33206	10.3675	4.93535	4.16e-05	0.00230896	2.01065
MPPED2	1.19151	7.45094	4.92427	4.28e-05	0.00237021	1.98239
SVIL	1.0514	12.8409	4.91683	4.37e-05	0.00240994	1.96343
PCDHGB5	1.24854	7.7574	4.91161	4.43e-05	0.00243621	1.95013
SRRM3	1.89888	8.42346	4.90975	4.45e-05	0.00243854	1.94538
ERP27	1.32586	7.50611	4.9091	4.46e-05	0.00243854	1.94371
PPP1R13L	1.35279	12.8418	4.90183	4.54e-05	0.00247842	1.92518
DAPP1	1.95762	10.5051	4.89951	4.57e-05	0.0024866	1.91926
C1orf109	-0.617513	10.501	-4.88299	4.77e-05	0.00258927	1.87715
STX11	1.62304	8.58528	4.88192	4.78e-05	0.00258931	1.87443
NDST1	1.37018	13.0443	4.88049	4.8e-05	0.00259187	1.87077
TUSC3	1.26597	9.06694	4.87701	4.85e-05	0.00259842	1.86192
DNASE1L3	1.77456	8.03829	4.87654	4.85e-05	0.00259842	1.8607
PKIA	1.51435	8.10532	4.87636	4.85e-05	0.00259842	1.86026
XG	2.11459	7.77721	4.87495	4.87e-05	0.00260094	1.85664
ZNF670	-0.721915	8.57162	-4.87068	4.93e-05	0.00261618	1.84577
IGSF3	1.32805	11.7919	4.87063	4.93e-05	0.00261618	1.84564
ELK3	1.18272	12.3222	4.86891	4.95e-05	0.00262084	1.84126
IGLON5	1.02277	6.9726	4.86338	5.02e-05	0.00265187	1.82716
LEXM	1.97491	7.53037	4.85986	5.07e-05	0.00266923	1.81817
RRAGD	2.07178	9.54536	4.85318	5.16e-05	0.00270897	1.80117
CCNA1	1.00023	6.51145	4.83801	5.37e-05	0.00280741	1.76248
OSTF1	0.855499	11.373	4.83751	5.37e-05	0.00280741	1.7612
FAM129B	1.5153	15.1446	4.82996	5.48e-05	0.00285581	1.74197
CRISP3	3.74343	8.61619	4.82882	5.5e-05	0.0028567	1.73906
ZSCAN26	-0.439248	9.21802	-4.82586	5.54e-05	0.00287126	1.73152
SERPINB12	1.3132	6.46079	4.82374	5.57e-05	0.00287587	1.72611
CNNM3	-0.698248	11.8703	-4.82323	5.58e-05	0.00287587	1.7248
SLC24A3	2.10053	9.65017	4.81419	5.71e-05	0.00293697	1.70178
ABLIM3	2.0623	10.6343	4.80428	5.86e-05	0.00300635	1.6765
ZBED2	1.7553	7.73244	4.79752	5.97e-05	0.00305199	1.65929
GJB5	2.71053	9.27845	4.78981	6.09e-05	0.00309895	1.63963
CECR2	1.22636	7.06539	4.7897	6.09e-05	0.00309895	1.63935
PGLYRP4	1.91777	7.59464	4.78762	6.12e-05	0.00310773	1.63406
PTPRZ1	2.41736	9.43239	4.78538	6.16e-05	0.00311621	1.62834
ACP7	1.3281	6.89927	4.78425	6.18e-05	0.00311621	1.62547
NOTCH2	1.12474	13.4386	4.78361	6.19e-05	0.00311621	1.62384
KLHDC2	-0.579109	11.1377	-4.78197	6.22e-05	0.00312158	1.61965
GLI3	1.51016	9.02616	4.77623	6.31e-05	0.00316074	1.60502
COL17A1	2.82875	12.6434	4.76834	6.44e-05	0.00321847	1.58493
TNFAIP8L3	1.70257	8.16957	4.76306	6.53e-05	0.00325497	1.57147
HES2	2.27067	9.88886	4.75949	6.59e-05	0.00327718	1.56237
TMEM217	0.887233	7.43376	4.7461	6.83e-05	0.00338561	1.52825
OTOP2	1.87405	7.08138	4.74475	6.85e-05	0.00338576	1.5248
CYP7B1	1.47635	8.01262	4.74415	6.86e-05	0.00338576	1.52327
SLC12A6	1.17079	12.2064	4.74274	6.89e-05	0.0033897	1.51968
KAZN	1.73482	10.231	4.73666	7e-05	0.00343539	1.50421
KLK9	0.467993	5.98114	4.73529	7.02e-05	0.00343911	1.50071
ZMYND12	-0.770879	7.50419	-4.73183	7.09e-05	0.00346179	1.49188
MALL	2.41547	10.4557	4.7304	7.12e-05	0.00346604	1.48826
TPRG1	2.51163	9.22219	4.72067	7.3e-05	0.00353467	1.46345
EPHA4	1.95996	9.98617	4.72056	7.3e-05	0.00353467	1.46318
PLPP5	-0.982727	11.5017	-4.72007	7.31e-05	0.00353467	1.46193
BNIP3	1.65356	9.47592	4.71472	7.41e-05	0.00357216	1.4483
GABRE	1.97316	9.49471	4.71415	7.42e-05	0.00357216	1.44687
DHRS9	2.88683	9.4014	4.7087	7.53e-05	0.00361465	1.43297
TRIM29	3.61688	13.8183	4.69541	7.8e-05	0.00371736	1.39913
CHST3	1.69635	10.0259	4.69504	7.81e-05	0.00371736	1.39818
GABRQ	1.21466	7.06163	4.69489	7.81e-05	0.00371736	1.39781
GALR2	0.723042	6.73442	4.69427	7.82e-05	0.00371736	1.39622
SRPX2	1.83011	9.33222	4.6882	7.95e-05	0.00375879	1.38076
NKX1-2	0.526449	6.23693	4.68818	7.95e-05	0.00375879	1.38072
SPTBN2	2.23219	12.683	4.68445	8.03e-05	0.00378654	1.37121
DGKA	1.43239	11.8915	4.68203	8.08e-05	0.00380142	1.36505
CCL17	0.622788	6.64154	4.67887	8.14e-05	0.00382375	1.35702
LTB4R	1.97094	10.5126	4.66753	8.39e-05	0.00392963	1.32814
VLDLR	2.39882	9.83144	4.66156	8.52e-05	0.00398199	1.31295
CAST	1.2269	14.2969	4.66048	8.55e-05	0.00398377	1.31019
HSPA2	1.52717	9.78107	4.65808	8.6e-05	0.00399935	1.30407
XKRX	1.07397	7.65261	4.6558	8.65e-05	0.00400046	1.29827
UPK1A	1.69014	7.14962	4.65495	8.67e-05	0.00400046	1.29611
AKTIP	0.710899	10.3467	4.65481	8.67e-05	0.00400046	1.29576
MUC15	2.89368	8.71083	4.65378	8.7e-05	0.00400046	1.29314
ZIK1	0.651668	7.34994	4.65344	8.71e-05	0.00400046	1.29228
SERPINB10	0.547854	6.1046	4.64676	8.86e-05	0.00406158	1.27527
C2orf54	3.04438	10.8766	4.64497	8.9e-05	0.00406491	1.27071
LRRK2	1.83655	9.23945	4.64465	8.91e-05	0.00406491	1.26991
FRMD4B	1.12376	11.7377	4.64	9.02e-05	0.00410515	1.25807
PPP2R2B	0.964642	7.10731	4.63785	9.07e-05	0.00411879	1.25258
SCGB1A1	1.08708	6.62038	4.6364	9.1e-05	0.00411922	1.2489
UNC93A	1.66657	8.14247	4.63603	9.11e-05	0.00411922	1.24796
GALNT18	0.978642	9.10175	4.63364	9.17e-05	0.00413546	1.24189
IL1RAP	1.33857	10.7515	4.62896	9.28e-05	0.0041769	1.22996
CGB7	0.759332	6.57979	4.62639	9.34e-05	0.00418973	1.22343
CDKN2B	1.60096	11.6116	4.62603	9.35e-05	0.00418973	1.22251
POU5F1	-1.16487	8.84964	-4.62056	9.49e-05	0.00424044	1.20859
RAB12	0.7921	10.6547	4.61484	9.63e-05	0.00429229	1.19403
HMOX1	1.62261	10.604	4.61387	9.66e-05	0.00429229	1.19156
PRDM1	1.8504	12.09	4.6133	9.67e-05	0.00429229	1.19014
WFDC12	1.46442	7.05432	4.61043	9.74e-05	0.00431486	1.18283
ALOXE3	1.4696	7.55553	4.60645	9.85e-05	0.004349	1.17271
PLSCR3	0.489129	7.23655	4.6057	9.87e-05	0.004349	1.17078
RNLS	1.18907	7.4462	4.59985	0.000100176	0.00440617	1.1559
TMEM132B	1.05797	7.3359	4.59762	0.000100764	0.00442203	1.15022
CARD17	0.794625	6.5778	4.59605	0.000101177	0.00443019	1.14625
UBXN2B	-0.680755	11.6701	-4.59429	0.000101646	0.00444074	1.14176
ADAM23	1.57939	8.225	4.58752	0.000103463	0.00450663	1.12456
HACD3	-0.893301	13.1741	-4.58677	0.000103667	0.00450663	1.12265
CAT	-0.804032	12.3746	-4.58571	0.000103955	0.00450663	1.11996
LRRC8A	1.1054	13.4783	4.58526	0.000104079	0.00450663	1.1188
CAMK1D	1.66326	10.1235	4.58177	0.000105035	0.00452112	1.10993
FGFBP1	3.71975	10.7273	4.58166	0.000105064	0.00452112	1.10966
HCAR3	1.42838	7.15591	4.5815	0.00010511	0.00452112	1.10923
GJA3	1.18047	7.62713	4.57786	0.000106117	0.00455438	1.09998
CELSR2	1.50275	12.597	4.56315	0.000110284	0.00472284	1.06259
SNX31	1.95176	7.12767	4.55584	0.000112417	0.00480362	1.044
RALA	0.544678	12.7164	4.55367	0.000113059	0.00482045	1.03848
AHNAK2	2.87803	12.8691	4.55177	0.000113621	0.00482681	1.03367
KLK6	3.93971	11.2256	4.5515	0.000113703	0.00482681	1.03296
DUSP5	2.41108	10.9049	4.54054	0.000117014	0.00495655	1.00512
KRT34	0.372397	5.96386	4.53399	0.000119038	0.00503136	0.988477
KRT10	1.30179	11.9022	4.52468	0.000121974	0.00514429	0.964841
POGLUT1	-0.522801	10.621	-4.51754	0.000124278	0.00523014	0.946688
RAB31	1.53417	11.6908	4.51482	0.000125165	0.00525613	0.939788
ARPC2	0.628474	14.4172	4.50899	0.000127091	0.00531843	0.924975
RASSF5	1.4763	11.1472	4.50817	0.000127365	0.00531843	0.922888
FZD10	1.90241	8.76969	4.50786	0.000127468	0.00531843	0.922109
KLK10	3.82232	12.2603	4.50383	0.000128819	0.00536335	0.911878
DUSP14	0.956788	10.4332	4.49619	0.000131424	0.00545319	0.892466
NCS1	1.51752	10.4649	4.49586	0.000131537	0.00545319	0.891632
COQ8A	-1.18857	12.0863	-4.49196	0.000132886	0.00547755	0.88174
GYS2	1.83352	7.00887	4.49158	0.000133017	0.00547755	0.880781
PSMG4	-0.656674	10.0881	-4.49097	0.000133231	0.00547755	0.879224
CAMSAP1	0.842532	12.0687	4.49092	0.000133249	0.00547755	0.879092
SFN	2.22561	14.3611	4.48743	0.000134471	0.00551614	0.87024
RAB10	0.98395	14.2695	4.48139	0.000136616	0.00559236	0.854894
TMEM63C	2.50839	8.25116	4.47814	0.000137781	0.00562822	0.846663
KCTD15	1.54734	10.2884	4.47545	0.000138757	0.00564751	0.839821
DBNL	0.768838	13.5405	4.47524	0.000138833	0.00564751	0.839289
IQCA1	0.8667	7.2739	4.4693	0.000141008	0.00571573	0.824216
PLEKHM1	1.0654	12.6308	4.46906	0.000141097	0.00571573	0.823609
SH3TC1	0.82885	11.3328	4.46699	0.000141862	0.00572705	0.818366
PCDHGC3	1.56404	10.2629	4.46672	0.000141964	0.00572705	0.817668
ERC1	0.875968	12.4153	4.46233	0.000143603	0.00578122	0.806538
RAB7B	1.28512	8.79502	4.46055	0.000144274	0.0057921	0.802018
ECI2	-0.825174	10.6846	-4.45998	0.00014449	0.0057921	0.800569
SPART	1.40981	9.58975	4.45913	0.000144812	0.0057921	0.798415
CDA	2.83477	10.3679	4.45847	0.000145063	0.0057921	0.796737
KRT17	3.6123	13.7776	4.45402	0.000146761	0.00583335	0.785453
KRT1	2.94356	7.77133	4.45398	0.000146776	0.00583335	0.785354
VSIG8	1.97302	7.7069	4.45341	0.000146994	0.00583335	0.783918
PERM1	1.29643	8.33745	4.4525	0.000147346	0.00583543	0.781601
FAM20A	1.31599	8.68762	4.44866	0.000148833	0.00588119	0.771864
THSD1	0.912572	8.7523	4.44796	0.000149105	0.00588119	0.770098
CYB5RL	-0.714092	8.9526	-4.43303	0.000155047	0.00610322	0.732226
TENM4	1.66093	8.75047	4.43094	0.000155898	0.00612434	0.726924
ALOX12B	2.08674	7.96589	4.4298	0.000156362	0.00613022	0.724042
SDC1	1.65897	14.6733	4.42272	0.000159284	0.00623224	0.706102
HK1	0.858988	13.1917	4.41563	0.000162267	0.00633621	0.68813
SPHK1	1.55094	10.2197	4.41457	0.000162719	0.00634116	0.685434
SPAG17	2.40514	8.44062	4.4077	0.000165667	0.00644316	0.668039
SPINK6	1.15312	6.47848	4.40545	0.000166645	0.00646828	0.662339
COA7	-0.684231	10.911	-4.402	0.000168157	0.00650879	0.653588
COL8A2	1.39576	8.9693	4.40154	0.000168357	0.00650879	0.652439
NEFM	0.955082	6.7151	4.39953	0.000169248	0.00653028	0.647327
5-Sep	1.955	9.41713	4.39832	0.000169782	0.00653795	0.644274
CCNG2	1.46908	11.8528	4.39725	0.00017026	0.00654343	0.641551
EVPL	2.09656	14.0741	4.38982	0.000173598	0.00665859	0.622745
ADAD2	0.847994	6.41122	4.37524	0.000180344	0.00690375	0.585828
PTGS1	1.47406	10.8242	4.37341	0.000181209	0.00692324	0.581197
CBR3	1.22322	8.51858	4.36989	0.000182886	0.00697365	0.572276
PDIA5	-0.959973	10.809	-4.36312	0.000186148	0.00708416	0.555161
ACKR3	1.21281	10.4016	4.36127	0.000187051	0.00710466	0.550474
CCL22	1.3483	8.7555	4.35888	0.000188225	0.00713532	0.544421
FAM214A	0.912629	11.6239	4.35005	0.000192617	0.00728765	0.52209
UPK3B	2.44956	9.23298	4.34634	0.000194492	0.00733011	0.512711
HGNC:18790	1.94453	9.13399	4.34585	0.000194745	0.00733011	0.511454
KRT33A	0.629027	6.09817	4.34531	0.000195019	0.00733011	0.510093
PHLDA1	1.57679	13.2975	4.34487	0.000195244	0.00733011	0.508979
METRNL	1.08657	11.4167	4.34342	0.000195986	0.00734382	0.505307
BDKRB1	1.16652	8.09683	4.3286	0.00020372	0.00761874	0.46785
CITED2	1.04149	11.3364	4.32691	0.000204625	0.00761874	0.463564
MTERF2	-0.557509	9.02214	-4.32688	0.000204641	0.00761874	0.463487
TDRP	0.952453	7.90847	4.32631	0.000204943	0.00761874	0.462057
ROBO1	1.2563	11.351	4.32569	0.000205278	0.00761874	0.460479
SOWAHB	1.51406	10.0634	4.3229	0.000206777	0.00765005	0.453437
S100B	0.886273	7.56079	4.32266	0.000206907	0.00765005	0.452833
LGI3	1.68322	7.00782	4.32139	0.000207593	0.0076609	0.449627
DEFB103B	0.286442	5.85426	4.31869	0.000209065	0.00770063	0.442791
PODNL1	1.07627	8.57698	4.31396	0.000211662	0.00778156	0.430849
TLDC1	1.00185	10.5733	4.31164	0.000212949	0.00781413	0.424984
SLC39A14	-1.32205	13.7093	-4.30999	0.000213872	0.00783327	0.420797
ZNF385A	1.79581	11.5882	4.30799	0.00021499	0.00785135	0.415755
TRIM27	-0.592157	12.4575	-4.30698	0.000215556	0.00785135	0.413209
ANXA9	1.41621	9.77029	4.30646	0.000215849	0.00785135	0.411897
HNF1A	-1.08749	10.4694	-4.30623	0.000215978	0.00785135	0.411321
ERLIN2	-1.01608	12.4209	-4.30527	0.000216525	0.00785659	0.408872
CALB2	1.45723	7.22895	4.30308	0.000217762	0.0078868	0.403359
NASP	-0.577384	12.4376	-4.30186	0.000218457	0.00789488	0.400277
RAPGEF3	1.07663	10.3246	4.30127	0.000218796	0.00789488	0.39878
CCDC3	1.21231	10.6558	4.2985	0.000220386	0.00793757	0.391774
STIM1	0.925069	12.3268	4.29129	0.000224575	0.00807351	0.373563
TRIP10	1.07906	12.5326	4.28936	0.000225704	0.00809916	0.368713
POLE2	-0.658559	9.43395	-4.28707	0.000227057	0.00813274	0.362932
NT5C2	0.838861	12.1703	4.28507	0.000228247	0.00813947	0.357878
GPR157	1.26861	11.2457	4.28459	0.000228536	0.00813947	0.356653
GPNMB	1.99658	11.8552	4.28439	0.000228652	0.00813947	0.356163
AKR1C2	2.41025	10.0519	4.28395	0.000228916	0.00813947	0.355047
FEM1B	0.633396	12.6484	4.28104	0.000230663	0.00818666	0.347693
GSN	1.37903	14.8292	4.27968	0.000231485	0.00820087	0.344256
CHCHD7	-0.770307	10.8299	-4.277	0.000233107	0.00824335	0.337504
YBX3	0.670541	13.9791	4.27268	0.000235752	0.00832178	0.326594
DIO2	2.03096	11.6816	4.27104	0.000236761	0.00834229	0.322464
NPEPPS	0.899824	13.1711	4.2703	0.000237219	0.00834296	0.320596
NUDT11	0.59743	6.63005	4.26963	0.000237636	0.00834296	0.318896
C15orf59	1.43389	7.49515	4.26039	0.000243434	0.00853115	0.29559
ALOX12	2.01189	9.07588	4.25862	0.00024456	0.00855521	0.291131
MFSD5	0.681857	11.0292	4.25632	0.000246035	0.0085914	0.285316
CIDEA	1.05844	6.34486	4.25237	0.000248582	0.00865061	0.275363
GAS7	2.01332	10.6533	4.25178	0.000248964	0.00865061	0.273878
ADAMTS15	1.74717	8.83812	4.25163	0.000249063	0.00865061	0.273494
NHLH2	1.64925	7.04819	4.24799	0.000251438	0.00871757	0.264319
LIPN	0.482572	6.27757	4.24169	0.000255607	0.00884635	0.248427
GOLM1	-1.47656	14.466	-4.23758	0.000258358	0.00892571	0.238081
CEACAM1	1.83951	13.5028	4.23637	0.000259172	0.00893801	0.235039
SLC47A1	0.738773	7.23771	4.23278	0.000261615	0.0090063	0.225974
NFASC	1.52759	9.67298	4.22756	0.0002652	0.00911361	0.212823
DNAJC1	-0.739072	11.3122	-4.22313	0.000268281	0.00920326	0.201663
WNT5A	1.33428	11.605	4.22187	0.000269159	0.00921715	0.198506
CYP24A1	1.55426	7.42018	4.22099	0.000269777	0.00922211	0.196289
RBM15	-0.503519	10.9863	-4.21917	0.000271062	0.00924981	0.191698
PLIN3	1.16363	12.6994	4.21646	0.000272985	0.00929914	0.184868
MAP7D1	0.944108	13.2068	4.21354	0.000275072	0.00934236	0.17751
TIMM10B	-0.575144	11.2474	-4.21334	0.000275212	0.00934236	0.177017
PHLDA3	1.7599	10.4507	4.21112	0.000276811	0.00938029	0.171421
DGKD	-0.951348	12.3279	-4.2089	0.000278417	0.00941831	0.165836
AKR7A3	-1.57973	11.1826	-4.19627	0.000287733	0.00970509	0.134045
MTPAP	-0.429335	11.014	-4.19606	0.000287893	0.00970509	0.133507
KCNJ11	-0.813006	8.07351	-4.1954	0.000288388	0.00970509	0.131847
RGS12	1.14297	11.3011	4.19304	0.000290162	0.00974794	0.125925
CALML5	2.75538	7.99139	4.17689	0.000302633	0.0101494	0.0852895
GCNT1	-1.41597	11.7458	-4.17271	0.000305945	0.0102428	0.0747817
SYNGR1	1.84506	9.17399	4.17076	0.000307505	0.010269	0.0698706
PIM1	1.46462	12.0254	4.17041	0.000307782	0.010269	0.0690029
EEF1E1	-0.763654	10.0781	-4.16785	0.000309837	0.01032	0.0625767
SNRNP48	-0.674452	10.7605	-4.16189	0.000314686	0.0104636	0.0475858
CA12	2.50821	11.5711	4.15836	0.00031759	0.0105422	0.0387189
GCOM1	1.30119	8.21522	4.15605	0.000319509	0.0105878	0.0329052
SLC20A2	0.881385	12.2814	4.15392	0.000321282	0.0106285	0.0275642
AMOTL2	1.13133	12.2633	4.15162	0.000323215	0.0106743	0.021776
XYLB	-0.792349	10.0724	-4.14898	0.000325435	0.0107295	0.0151678
FABP12	0.593104	6.23508	4.14059	0.000332621	0.0109478	-0.00590846
PINLYP	0.784631	7.33152	4.1326	0.000339614	0.0111591	-0.0259819
PTPRD	0.964008	7.71248	4.12874	0.000343033	0.0112525	-0.0356475
CCNYL1	0.814708	11.532	4.12216	0.000348959	0.0114277	-0.0521708
PDLIM2	1.61825	10.8114	4.12025	0.000350695	0.0114653	-0.056957
TMEM42	-0.550958	8.98839	-4.11716	0.000353524	0.0115384	-0.0647068
NPC1L1	-2.7202	9.69495	-4.11547	0.000355082	0.0115699	-0.06895
CDH3	1.71906	12.4023	4.10805	0.000361997	0.0117755	-0.0875509
SLC16A9	2.11677	9.09847	4.1049	0.000364977	0.0118384	-0.0954568
TFAP4	-0.593796	10.3405	-4.10472	0.000365148	0.0118384	-0.0959081
SCPEP1	0.983266	11.416	4.09983	0.000369821	0.01197	-0.108171
SLC13A5	1.34629	7.25747	4.09863	0.000370976	0.0119875	-0.111178
S100A3	0.801959	7.82201	4.09519	0.000374307	0.0120751	-0.119798
ARHGAP27	1.0953	13.0051	4.09402	0.000375446	0.0120918	-0.122726
OGFRL1	1.65969	11.1448	4.09111	0.000378296	0.0121635	-0.130018
THNSL1	-0.913422	9.17555	-4.08929	0.00038008	0.0122008	-0.134555
OSGEPL1	-0.504394	9.05734	-4.08689	0.000382459	0.0122569	-0.14057
C4orf3	0.97825	12.194	4.08613	0.000383223	0.0122613	-0.142495
MTPN	0.825266	13.5008	4.08144	0.000387918	0.0123911	-0.154234
ZNF485	-0.693704	8.53252	-4.07461	0.000394856	0.0125921	-0.171322
PLD2	1.15672	11.7659	4.07383	0.000395664	0.0125973	-0.173292
AJAP1	1.1342	7.57109	4.07316	0.000396345	0.0125983	-0.174949
THSD4	2.0273	11.0125	4.06991	0.000399713	0.0126847	-0.183104
FNBP1L	-0.607747	12.5769	-4.06637	0.000403399	0.0127628	-0.191952
STOX2	1.47737	8.87213	4.06629	0.000403484	0.0127628	-0.192155
C2orf71	0.498997	6.10717	4.06452	0.000405341	0.0128007	-0.196578
BLVRA	1.10764	10.2965	4.05972	0.000410424	0.0129403	-0.20859
CD163L1	1.3786	8.50538	4.05693	0.000413406	0.0130133	-0.215563
SERPIND1	0.822994	7.04745	4.05352	0.000417082	0.0130742	-0.224094
CNTNAP3	1.12111	7.62072	4.05319	0.000417443	0.0130742	-0.224929
CSRP2	1.476	9.55112	4.05307	0.000417571	0.0130742	-0.225223
COPZ2	0.869428	8.1401	4.05241	0.000418282	0.0130742	-0.226863
RTN4RL1	1.05768	6.9344	4.05203	0.000418697	0.0130742	-0.227818
DZIP3	-1.10822	10.1737	-4.04677	0.000424451	0.0132327	-0.240969
TOM1	1.03352	11.8329	4.04308	0.000428535	0.0133273	-0.250193
FLRT2	1.38539	8.73874	4.04279	0.000428854	0.0133273	-0.25091
METAP1D	-0.706511	9.49064	-4.04014	0.000431817	0.013398	-0.257543
PROM2	2.47577	12.6028	4.0318	0.000441265	0.0136413	-0.278391
PAOX	0.789833	8.8581	4.03083	0.000442375	0.0136413	-0.280811
KRT31	1.21685	6.38896	4.03074	0.000442471	0.0136413	-0.281018
FABP4	0.957383	7.13379	4.0305	0.00044275	0.0136413	-0.281626
BLOC1S5	-0.525139	9.91571	-4.03015	0.000443158	0.0136413	-0.282513
ANKRD65	1.39784	8.26238	4.02945	0.000443963	0.0136445	-0.284262
DEFB103A	0.287205	5.85546	4.02395	0.000450335	0.0137938	-0.297985
TYMP	1.36259	12.616	4.02387	0.000450425	0.0137938	-0.298178
NFXL1	-0.536175	10.3449	-4.02343	0.000450945	0.0137938	-0.299289
AC243967.1	0.71642	6.69655	4.02134	0.000453398	0.0138471	-0.304513
CDCA2	-0.747279	10.2525	-4.0167	0.000458881	0.0139926	-0.316088
CLDN8	1.41813	6.95128	4.01527	0.00046058	0.0140016	-0.319647
NPR3	1.73173	8.22361	4.01525	0.000460611	0.0140016	-0.319712
AHNAK	1.20708	16.2977	4.01332	0.000462918	0.0140498	-0.32452
PTER	-0.572713	10.995	-4.01155	0.000465044	0.0140923	-0.328932
GPM6B	0.902704	8.67234	4.00924	0.000467846	0.0141553	-0.334717
TBC1D2	1.27484	11.3494	4.0045	0.000473624	0.0142796	-0.346532
TSPAN10	0.742283	7.26569	4.00409	0.00047412	0.0142796	-0.347542
NOX5	0.894338	6.72222	4.00407	0.000474155	0.0142796	-0.347611
PLS3	1.0015	12.3507	3.99464	0.000485879	0.0145877	-0.371123
SLPI	1.70299	13.6874	3.99464	0.000485882	0.0145877	-0.371128
MN1	1.58773	9.5637	3.99334	0.000487517	0.0146143	-0.374362
ALDH2	-0.709691	13.4952	-3.98926	0.000492691	0.0147467	-0.384522
IRF5	1.06568	9.66357	3.98859	0.000493551	0.0147497	-0.3862
TRIM58	0.549283	6.42551	3.985	0.000498159	0.0148647	-0.395145
PODXL2	-1.55811	11.2262	-3.98186	0.000502221	0.0149456	-0.40296
ADM	1.18958	10.2792	3.98172	0.000502404	0.0149456	-0.403309
SPRR4	1.11151	6.47821	3.97944	0.000505389	0.0150056	-0.40901
CLEC7A	1.17563	8.74835	3.979	0.000505964	0.0150056	-0.410103
PRODH	1.92938	8.39582	3.97832	0.000506849	0.0150091	-0.411785
RRP8	-0.435828	10.1965	-3.97637	0.000509417	0.0150622	-0.416649
LTB4R2	1.24109	8.9102	3.97475	0.000511555	0.0151025	-0.420677
PPP4R1	0.978909	13.3271	3.97341	0.000513332	0.015132	-0.424015
FAM110C	1.28738	10.9351	3.97132	0.000516118	0.0151912	-0.429222
MID2	1.34582	9.04416	3.96657	0.00052251	0.0153561	-0.441063
EPHB6	2.09306	8.98689	3.96248	0.000528059	0.0154958	-0.451223
RNF165	0.935125	6.91921	3.95959	0.000532033	0.015589	-0.458435
ARHGDIB	1.16831	11.9264	3.95821	0.000533924	0.0156209	-0.461848
SLC35F3	0.684482	6.58651	3.9559	0.000537126	0.015691	-0.467599
KLK11	2.9495	10.9412	3.95275	0.000541529	0.0157959	-0.475451
EML1	1.09014	9.57277	3.95093	0.000544076	0.0158392	-0.479963
VAT1	1.01549	12.9783	3.95053	0.000544637	0.0158392	-0.480954
WDR66	0.990735	8.51783	3.94901	0.000546793	0.0158782	-0.484753
MREG	0.969164	10.264	3.9443	0.000553489	0.0160487	-0.496457
RBM20	1.22855	7.36456	3.94292	0.000555464	0.0160821	-0.499884
SEPSECS	-0.85156	10.4997	-3.94209	0.000556663	0.0160928	-0.501955
SLC34A1	0.429661	6.156	3.94142	0.000557625	0.0160968	-0.503617
SCML1	-0.852413	11.0092	-3.93891	0.00056125	0.0161706	-0.509847
LCE3A	1.00891	6.20105	3.93851	0.000561842	0.0161706	-0.510861
BARX2	1.9498	10.381	3.93235	0.000570849	0.0164056	-0.52615
CACNA2D3	0.83627	7.27927	3.93068	0.000573317	0.0164522	-0.530297
TTYH1	0.803022	7.8146	3.92832	0.000576835	0.0165289	-0.536178
WSCD2	1.09747	6.65232	3.91903	0.000590842	0.0168908	-0.559238
RHBG	0.908611	7.04747	3.91838	0.000591836	0.0168908	-0.560854
ITPKC	1.29636	12.4086	3.91772	0.000592846	0.0168908	-0.562494
BRF2	-0.647664	8.82799	-3.91766	0.000592932	0.0168908	-0.562633
PPM1F	0.626215	11.13	3.91387	0.00059877	0.0170322	-0.572049
TSPAN5	1.30066	9.89749	3.91186	0.000601893	0.017096	-0.577047
SLC31A2	0.497499	7.32181	3.90988	0.000604971	0.0171584	-0.581948
NAPA	0.60919	12.661	3.90734	0.000608954	0.0172463	-0.588255
CCDC69	1.26738	10.3398	3.90599	0.000611074	0.0172812	-0.591593
SLC38A4	1.33989	7.39206	3.90317	0.000615545	0.0173825	-0.598598
LRRC58	-0.497789	12.7884	-3.90085	0.000619246	0.0174183	-0.604358
RORA	1.31799	10.4064	3.90061	0.000619628	0.0174183	-0.60495
LY6G6C	1.87229	8.04402	3.90047	0.000619856	0.0174183	-0.605304
NUDT16	-0.580998	11.3335	-3.90013	0.000620388	0.0174183	-0.606128
NPRL3	-0.644443	11.804	-3.89727	0.000624991	0.0175168	-0.613229
DFFB	-0.68203	9.47678	-3.89683	0.000625696	0.0175168	-0.614311
FDFT1	-1.55323	13.5719	-3.89586	0.000627276	0.017529	-0.616734
DHX9	-0.347442	13.8905	-3.89545	0.000627933	0.017529	-0.61774
HAP1	0.704363	6.95786	3.894	0.000630282	0.0175627	-0.621327
MRGPRX2	0.254156	5.83812	3.89339	0.000631275	0.0175627	-0.62284
CSNK1A1	0.692443	12.9195	3.89305	0.000631841	0.0175627	-0.6237
LGALSL	1.32927	11.2473	3.88964	0.000637421	0.0176911	-0.632147
QTRT2	-0.444268	11.1762	-3.88912	0.000638276	0.0176911	-0.633434
NOS1	1.05607	6.97708	3.8874	0.000641107	0.0177197	-0.637685
COMMD3	-0.609523	10.2634	-3.88739	0.000641129	0.0177197	-0.637717
INAFM1	0.376587	9.39049	3.88535	0.000644503	0.0177877	-0.642758
MAP3K9	0.889616	11.5472	3.88296	0.000648505	0.0178715	-0.648703
OTUB2	1.0282	9.42049	3.88223	0.000649712	0.0178715	-0.65049
DAAM1	1.00171	11.6427	3.88189	0.00065029	0.0178715	-0.651344
TGFA	1.28056	11.7212	3.88077	0.000652166	0.0178978	-0.654111
NLRX1	1.49012	11.1552	3.8737	0.00066417	0.0182016	-0.671625
ATP10D	1.07053	10.9868	3.87155	0.000667867	0.0182772	-0.676954
TOM1L2	1.11913	12.7157	3.87044	0.000669778	0.0183031	-0.679697
ZZZ3	-0.52712	11.745	-3.86991	0.000670691	0.0183031	-0.681006
RPRD1A	-0.607885	12.1445	-3.86927	0.000671802	0.0183078	-0.682594
SPESP1	0.932946	6.93483	3.86669	0.000676284	0.0184042	-0.688979
RNF224	1.12658	7.31038	3.86611	0.000677302	0.0184062	-0.690423
RNF103-CHMP3	0.382024	6.65549	3.86519	0.000678902	0.018424	-0.692688
SRY	0.675048	6.1047	3.86378	0.000681378	0.0184654	-0.696183
CENPV	-0.900601	10.8852	-3.86152	0.000685359	0.0185475	-0.701775
SAP30	-0.966397	9.74565	-3.85922	0.000689435	0.0186101	-0.707468
TXK	0.609188	7.71291	3.85889	0.000690011	0.0186101	-0.708269
ABCA12	2.34236	10.1419	3.8586	0.000690535	0.0186101	-0.708997
AMPD2	-0.809732	11.9696	-3.85687	0.00069362	0.0186674	-0.713277
ESCO2	-0.90084	10.1686	-3.85273	0.000701054	0.0188414	-0.723509
C15orf62	1.2096	8.83261	3.84614	0.000713059	0.0191061	-0.739804
TADA1	-0.397445	10.4019	-3.84587	0.000713551	0.0191061	-0.740466
EPB41L4A	1.27274	9.71131	3.84571	0.000713842	0.0191061	-0.740857
MDGA1	0.999575	8.4176	3.84505	0.000715054	0.0191099	-0.742484
LGALS7B	2.99315	8.77	3.84457	0.000715945	0.0191099	-0.74368
RNF217	1.62632	9.63122	3.83964	0.000725082	0.0193273	-0.755849
SLC5A2	-0.699366	7.09068	-3.83605	0.000731819	0.0194802	-0.764722
POLR3K	-0.641994	9.55551	-3.83192	0.000739637	0.0196614	-0.774917
RSRC1	-0.474888	10.906	-3.8268	0.000749463	0.0198955	-0.787577
TMEM184A	1.14179	12.2321	3.8249	0.00075313	0.0199656	-0.792259
TLE4	1.33854	10.7055	3.82297	0.000756868	0.0200375	-0.797009
PCDHGB7	1.00974	8.48102	3.82178	0.000759189	0.0200716	-0.799944
WDR91	0.839357	9.9072	3.81771	0.000767183	0.0202296	-0.809991
SMO	1.29941	8.94768	3.81717	0.000768256	0.0202296	-0.811332
DUOX1	2.26285	12.4846	3.81716	0.000768277	0.0202296	-0.811358
ANKRD31	0.761167	6.94433	3.81659	0.000769396	0.020231	-0.812754
SNRPN	0.920049	8.64663	3.81608	0.000770408	0.020231	-0.814015
ZMYND11	-0.531823	12.4422	-3.81501	0.000772524	0.0202593	-0.816645
MAP2	1.47197	9.56065	3.81177	0.000778997	0.0204016	-0.824646
LANCL3	1.15184	8.00241	3.80889	0.000784791	0.0205147	-0.831752
ATP12A	2.81434	7.72416	3.80857	0.000785424	0.0205147	-0.832525
LGALS7	2.5832	7.97714	3.8029	0.000796964	0.0207775	-0.84651
COL7A1	1.53902	11.8724	3.80231	0.000798172	0.0207775	-0.847962
LYPD5	1.51182	9.54424	3.80206	0.000798684	0.0207775	-0.848577
ARL8B	0.594629	12.9308	3.80149	0.000799855	0.0207802	-0.849982
KRT79	0.481921	6.21365	3.8	0.000802924	0.0208322	-0.853653
TFAP2C	2.01962	9.26454	3.79803	0.000807004	0.0209102	-0.858512
CYP26B1	1.18891	9.35433	3.79546	0.000812346	0.0210207	-0.864837
GPSM1	1.2119	9.15806	3.7925	0.000818557	0.0211525	-0.872138
TNKS1BP1	0.851666	13.6186	3.792	0.00081961	0.0211525	-0.873371
EDARADD	0.745266	7.28143	3.79145	0.000820761	0.0211541	-0.874715
IFI16	1.52619	11.9959	3.78787	0.000828347	0.0213215	-0.883533
NAT10	-0.531764	12.4399	-3.78646	0.000831361	0.0213708	-0.887014
TNC	1.62505	12.6083	3.78165	0.000841676	0.0216074	-0.898831
USP6NL	0.728823	12.1963	3.78053	0.000844098	0.0216368	-0.901586
SYNPO2L	1.16427	6.97006	3.7801	0.000845041	0.0216368	-0.902655
ATXN7L3B	-0.766373	13.2273	-3.77948	0.000846381	0.0216427	-0.904173
NTRK2	2.13374	9.16903	3.77881	0.000847843	0.0216517	-0.905827
GLUL	1.22004	14.5835	3.77706	0.000851656	0.0217206	-0.910127
CNTNAP3B	0.742471	6.9966	3.77315	0.000860259	0.021889	-0.919757
KRTAP3-2	0.61972	6.07687	3.77304	0.000860505	0.021889	-0.920031
YPEL5	0.602134	12.0306	3.76976	0.000867775	0.0220451	-0.928092
ZNF670-ZNF695	-0.443718	6.88477	-3.76753	0.00087276	0.0221429	-0.933579
AUTS2	1.59222	10.5306	3.76588	0.000876464	0.0221893	-0.937637
C5AR2	1.02221	7.71333	3.7657	0.000876868	0.0221893	-0.938077
TPM4	0.735094	15.5327	3.7636	0.000881599	0.0222801	-0.943232
UBASH3B	1.1621	9.74649	3.76049	0.000888651	0.0224292	-0.950863
PDXDC1	-0.633392	13.761	-3.75815	0.000894019	0.0225355	-0.956632
NEFL	1.3055	7.03362	3.75441	0.000902627	0.0227145	-0.965809
ZNF239	-1.12179	9.14603	-3.75382	0.000903987	0.0227145	-0.967251
UNC5B	1.33401	11.8011	3.75355	0.000904618	0.0227145	-0.967919
NDC1	-0.654767	12.1599	-3.75165	0.000909035	0.0227843	-0.972584
SLC18A3	0.968206	6.27378	3.75135	0.000909736	0.0227843	-0.973322
SERPINE2	1.45904	10.5192	3.74885	0.000915587	0.0229014	-0.979461
GNRHR	0.629725	6.59525	3.74708	0.000919751	0.0229761	-0.983806
SEC14L2	1.05482	10.092	3.74611	0.000922033	0.0230036	-0.986179
NOL7	-0.49355	11.5148	-3.74511	0.000924411	0.0230334	-0.988645
ISM1	1.32143	7.50697	3.74444	0.000925992	0.0230434	-0.990282
PACS1	0.616043	13.1338	3.74301	0.000929391	0.0230984	-0.993789
JADE1	-0.956579	11.4068	-3.74227	0.000931152	0.0231127	-0.995603
TUT1	-0.486974	9.44216	-3.73605	0.000946126	0.0234545	-1.01088
PDSS1	-0.671186	10.0601	-3.73444	0.000950029	0.0235214	-1.01482
AHI1	-0.74835	10.9294	-3.73325	0.000952927	0.0235632	-1.01773
PTN	1.35492	8.76159	3.73125	0.000957829	0.0236544	-1.02264
NAV3	0.907596	7.45351	3.72619	0.000970316	0.0239216	-1.03504
CCSER1	-0.94043	8.90605	-3.72587	0.000971104	0.0239216	-1.03582
TYW3	-0.484676	10.7166	-3.72255	0.000979414	0.024081	-1.04397
GATA4	-2.86028	10.8785	-3.72221	0.000980264	0.024081	-1.0448
CDH8	0.540454	6.60058	3.7218	0.000981282	0.024081	-1.0458
NTN1	1.82922	10.2757	3.72061	0.000984293	0.0241245	-1.04873
CNTN1	2.03229	8.12959	3.71983	0.000986241	0.0241418	-1.05062
CHD1L	-0.722432	11.7071	-3.71658	0.000994489	0.0242866	-1.05859
SERTAD2	1.07294	11.7153	3.71652	0.000994647	0.0242866	-1.05874
ELP2	-0.536603	11.5206	-3.71589	0.000996249	0.0242953	-1.06028
MPZL2	1.5861	12.7276	3.70953	0.00101259	0.0246629	-1.07584
RILPL1	0.632697	8.87927	3.70883	0.00101441	0.0246764	-1.07756
SSR1	-0.471678	14.1408	-3.70774	0.00101724	0.0247083	-1.08023
LOR	0.540739	6.21241	3.70731	0.00101836	0.0247083	-1.08128
CD1A	1.03577	7.01395	3.70686	0.00101953	0.0247083	-1.08238
CPEB4	0.909612	12.2081	3.70439	0.00102601	0.0248345	-1.08844
SNCG	1.07785	7.80454	3.70368	0.00102786	0.0248483	-1.09016
PDZD2	1.43295	10.4594	3.70311	0.00102935	0.0248536	-1.09155
DCAF8	-0.358615	11.8349	-3.70257	0.00103079	0.0248577	-1.09289
RIC3	0.817258	6.95212	3.70068	0.00103578	0.0249471	-1.09751
CASP14	0.880045	6.3852	3.6986	0.00104131	0.0250493	-1.1026
N4BP1	0.841532	12.521	3.69736	0.00104462	0.0250957	-1.10563
TUBA4A	0.753563	12.9774	3.69672	0.00104633	0.0250957	-1.1072
C7orf57	0.816826	6.89169	3.69643	0.0010471	0.0250957	-1.10791
USP48	-0.429194	12.1726	-3.69504	0.00105082	0.0251259	-1.11129
TMEM173	0.936816	11.4519	3.69443	0.00105246	0.0251259	-1.11278
RTL8B	1.17274	9.07361	3.69438	0.0010526	0.0251259	-1.11291
KRT32	0.771798	6.13976	3.69404	0.00105352	0.0251259	-1.11375
ARMC1	-0.412371	11.4378	-3.69266	0.00105723	0.0251835	-1.11711
THRA	-0.724952	12.1372	-3.68975	0.00106514	0.0253409	-1.12424
KRT74	0.308829	5.9706	3.68658	0.00107379	0.0255155	-1.13197
C9	0.476154	6.33887	3.68477	0.00107876	0.0256025	-1.13639
FAM43B	0.576501	6.43053	3.68422	0.0010803	0.0256079	-1.13775
TSLP	1.08351	7.56764	3.67963	0.00109304	0.0258784	-1.14896
HACD1	0.788705	7.37631	3.67716	0.00109993	0.02601	-1.15497
DBR1	-0.674758	10.7144	-3.67653	0.00110172	0.0260206	-1.15652
TCERG1L	0.882547	6.3967	3.67403	0.00110878	0.0261476	-1.16263
CYP4B1	1.8925	8.21705	3.67367	0.00110978	0.0261476	-1.16349
CHTOP	-0.48953	12.4628	-3.67	0.00112025	0.0263624	-1.17246
TMOD3	0.776947	13.4822	3.66541	0.00113344	0.0266183	-1.18365
GJA1	1.27362	11.8584	3.66494	0.0011348	0.0266183	-1.18479
RFK	-0.739407	12.1307	-3.6648	0.00113522	0.0266183	-1.18515
SLC6A2	0.580488	6.2578	3.66378	0.00113818	0.026648	-1.18764
CACNB3	0.911618	10.5824	3.66342	0.00113923	0.026648	-1.18852
ZKSCAN8	-0.569652	11.6207	-3.66195	0.00114349	0.0267156	-1.19208
TCAF2	1.38271	9.01567	3.6601	0.0011489	0.0268099	-1.1966
PGAM1	0.679309	12.0527	3.65596	0.00116111	0.027035	-1.2067
SVIP	-0.655757	11.2757	-3.65561	0.00116214	0.027035	-1.20754
STOM	1.0071	13.2328	3.65542	0.00116271	0.027035	-1.20801
AL360181.3	0.308417	6.14435	3.6541	0.00116663	0.0270939	-1.21123
MDFIC	1.37296	10.631	3.65115	0.00117543	0.0272658	-1.21841
NDN	0.984101	8.91211	3.65036	0.00117781	0.0272709	-1.22034
RIPK4	1.18528	11.9716	3.65015	0.00117845	0.0272709	-1.22086
SMIM5	1.29396	9.22372	3.64612	0.00119062	0.0275198	-1.23067
RHOV	1.95806	10.3732	3.64532	0.00119305	0.0275435	-1.23263
PRR26	-1.07413	9.48989	-3.64069	0.0012072	0.027837	-1.24388
LPAR6	0.955598	10.5458	3.63811	0.00121517	0.0279607	-1.25017
RTN4	0.663808	13.9592	3.63803	0.00121543	0.0279607	-1.25037
PLA2R1	1.09759	10.2022	3.63735	0.00121755	0.0279763	-1.25204
SAAL1	-0.63166	9.80232	-3.63622	0.00122106	0.0280186	-1.25479
OMA1	-0.671215	10.0046	-3.63583	0.00122226	0.0280186	-1.25573
RALB	0.637082	12.3182	3.6349	0.00122517	0.0280521	-1.25799
HHLA3	-0.655719	8.69877	-3.63442	0.00122664	0.028053	-1.25914
DCLRE1A	-0.683294	10.4732	-3.63341	0.00122983	0.0280928	-1.26162
DIAPH3	-0.702087	10.3717	-3.62926	0.00124288	0.0283282	-1.2717
ZNF37A	-0.588286	11.0206	-3.62921	0.00124304	0.0283282	-1.27182
APOBEC3C	1.23186	10.7295	3.62856	0.0012451	0.0283421	-1.2734
PDHX	-0.625564	11.3351	-3.62537	0.00125526	0.02854	-1.28116
APBA1	1.06825	9.21279	3.62185	0.00126658	0.0287637	-1.28973
LYPD2	2.91239	9.22906	3.61927	0.00127491	0.0289193	-1.29599
NCL	-0.458751	15.068	-3.61467	0.00128993	0.0292259	-1.30717
TRIM54	-1.89995	8.04198	-3.61115	0.00130153	0.0294395	-1.31571
SNX18	0.614736	10.9114	3.61089	0.00130238	0.0294395	-1.31634
ALDH1L1	2.12374	8.843	3.61037	0.00130413	0.029445	-1.31762
SAPCD1	-0.503379	7.17641	-3.60896	0.00130881	0.0295165	-1.32104
ALDH18A1	-0.670752	13.0976	-3.60501	0.00132204	0.0297802	-1.33063
P4HA1	-0.731071	11.1557	-3.60348	0.00132718	0.0298615	-1.33433
CCHCR1	-0.626975	10.9013	-3.60123	0.0013348	0.0299916	-1.3398
CAV2	1.30418	11.5819	3.60086	0.00133604	0.0299916	-1.34068
ABHD5	0.655079	10.5293	3.59911	0.00134201	0.0300911	-1.34494
CCL18	1.63731	9.34195	3.59228	0.00136551	0.0305826	-1.3615
EOGT	0.533413	11.1738	3.59167	0.00136764	0.0305953	-1.36299
NEU3	-0.637131	10.1032	-3.59116	0.00136943	0.0306	-1.36423
RNF138	-0.664653	11.3447	-3.58828	0.00137945	0.0307888	-1.37119
MAPKBP1	0.858218	11.5674	3.58734	0.00138277	0.0308276	-1.37348
TXNDC12	-0.538652	12.4865	-3.58682	0.00138458	0.0308327	-1.37473
ASAP1	0.637818	11.7164	3.58081	0.00140591	0.0312432	-1.3893
TBC1D10A	0.706498	10.2997	3.58049	0.00140703	0.0312432	-1.39007
ASAH2B	-0.619832	8.91317	-3.58012	0.00140836	0.0312432	-1.39096
LRPPRC	-0.552542	13.9774	-3.57982	0.00140943	0.0312432	-1.39169
MSN	0.932331	13.8867	3.57742	0.00141803	0.0313731	-1.39749
DYNLT3	0.928854	11.9636	3.57729	0.00141851	0.0313731	-1.39781
APC	0.808467	11.7613	3.57532	0.00142564	0.0314819	-1.4026
BPGM	0.770695	10.463	3.57504	0.00142666	0.0314819	-1.40328
CLCC1	-0.497094	10.838	-3.57459	0.00142828	0.031482	-1.40436
NOV	1.31679	8.55221	3.57312	0.00143363	0.0315329	-1.40792
STEAP4	2.20825	10.8233	3.57306	0.00143383	0.0315329	-1.40806
NUDC	-0.722845	12.5233	-3.57173	0.00143869	0.0316041	-1.41128
RPS6KA6	0.890807	6.82233	3.56769	0.00145353	0.0318942	-1.42106
ZNF662	0.804133	7.26118	3.56514	0.00146294	0.0320646	-1.42722
ACSL1	1.00854	12.3021	3.56385	0.00146774	0.0321336	-1.43034
PLXDC2	1.60344	11.1701	3.56322	0.00147009	0.0321489	-1.43186
UPK2	0.898383	6.69034	3.55881	0.00148664	0.0324745	-1.44253
ARL4C	1.2922	10.7712	3.5577	0.00149082	0.0325255	-1.44521
CEACAM3	0.65134	7.04185	3.5573	0.00149232	0.0325255	-1.44616
ROBO2	1.26421	8.95437	3.5509	0.00151676	0.033004	-1.46164
ZNF76	-0.610302	10.7802	-3.55066	0.00151766	0.033004	-1.46221
ZNF391	-0.938667	8.40579	-3.54683	0.00153248	0.0332892	-1.47147
KLHDC7B	0.994588	8.14821	3.54537	0.00153814	0.033348	-1.47498
SOWAHA	-1.34592	9.08487	-3.54525	0.00153863	0.033348	-1.47529
LTA4H	0.660443	12.9011	3.54481	0.00154032	0.033348	-1.47633
DST	1.14017	14.0773	3.54289	0.00154787	0.0334741	-1.48099
DRD5	0.288813	6.02152	3.54154	0.00155316	0.0335514	-1.48424
TEPP	0.60014	6.34575	3.54085	0.00155588	0.033573	-1.48591
NBPF19	0.567083	9.49647	3.53879	0.00156401	0.0336581	-1.49087
DIP2B	0.744307	13.0577	3.53873	0.00156426	0.0336581	-1.49102
NEIL2	-1.76634	10.3246	-3.53854	0.00156501	0.0336581	-1.49148
EPS8L3	-1.21483	13.0284	-3.5369	0.00157152	0.0337609	-1.49543
SECISBP2L	0.523032	12.0078	3.53548	0.00157718	0.033845	-1.49885
PJA2	0.710044	12.6554	3.53083	0.00159586	0.0342082	-1.51007
ABCB11	0.684118	6.53101	3.53033	0.00159788	0.0342139	-1.51127
BPIFC	1.14043	6.47443	3.52973	0.0016003	0.0342281	-1.51271
KCNJ5	1.15986	7.41486	3.52888	0.00160374	0.0342642	-1.51476
SLC13A4	1.08537	8.23484	3.5277	0.00160855	0.0343293	-1.51761
CEACAM6	2.4165	15.5015	3.52718	0.00161068	0.0343372	-1.51887
DSC2	2.07978	14.047	3.5266	0.00161303	0.0343496	-1.52026
TM4SF19	0.844718	7.00711	3.52215	0.00163129	0.0346638	-1.53098
PRSS22	1.539	12.0428	3.52214	0.00163134	0.0346638	-1.53101
IL18	1.25394	11.255	3.51548	0.00165907	0.0352147	-1.54705
GPC1	1.4934	12.4871	3.51395	0.00166552	0.035313	-1.55074
ZC3H7A	-0.429011	11.7961	-3.51156	0.00167559	0.0354878	-1.55648
KIAA0355	0.581028	11.5048	3.51035	0.00168075	0.0355585	-1.55941
LIM2	0.261731	5.86075	3.50821	0.00168984	0.0356826	-1.56454
CARMIL1	-0.679755	12.4502	-3.50811	0.00169028	0.0356826	-1.56479
PYCR1	-1.05257	12.341	-3.50765	0.00169225	0.0356856	-1.5659
TMC1	0.549086	6.63344	3.50598	0.00169939	0.0357974	-1.5699
AFDN	0.658211	14.2525	3.50414	0.00170731	0.0359254	-1.57433
C22orf23	0.641235	7.16257	3.50127	0.00171974	0.036137	-1.58123
KCNQ5	0.543904	6.68854	3.50097	0.00172107	0.036137	-1.58197
AREG	1.2377	11.1213	3.4992	0.00172875	0.0362591	-1.5862
PORCN	0.898719	10.2063	3.4961	0.00174236	0.0365052	-1.59366
BDKRB2	1.02529	11.2811	3.49495	0.00174743	0.0365536	-1.59643
DSP	1.42644	16.4134	3.49439	0.00174991	0.0365536	-1.59778
SPIRE1	1.29603	10.1883	3.4943	0.0017503	0.0365536	-1.59799
CDC42SE1	0.523482	12.7542	3.49173	0.00176171	0.0367526	-1.60417
TSTD3	-0.332959	7.6489	-3.49075	0.00176606	0.0368039	-1.60651
LRAT	1.24637	6.99877	3.49001	0.00176937	0.0368336	-1.6083
KRT39	0.267738	5.94456	3.4881	0.00177793	0.0369723	-1.61289
PI4K2A	0.5786	11.1443	3.48646	0.00178529	0.0370857	-1.61682
NKPD1	0.590259	7.1121	3.48596	0.00178754	0.0370886	-1.61801
KCNJ18	0.261972	5.86479	3.48559	0.00178924	0.0370886	-1.61892
ZCCHC6	0.668623	12.05	3.4843	0.00179504	0.0371598	-1.622
ADD3	-0.652606	13.3797	-3.48398	0.00179649	0.0371598	-1.62276
OVOL2	-0.672549	10.2434	-3.47998	0.00181473	0.0374973	-1.63237
KIFC3	1.09734	11.2979	3.47757	0.00182581	0.0376864	-1.63816
EHD2	1.18387	12.7967	3.47688	0.00182899	0.037712	-1.63981
AKR1B15	1.18401	7.35507	3.47535	0.00183603	0.0377803	-1.64347
STIL	-0.760674	11.4591	-3.47532	0.00183618	0.0377803	-1.64354
RCBTB2	0.704971	9.63138	3.47148	0.00185408	0.0381084	-1.65277
KRT77	0.297523	5.95397	3.46932	0.0018642	0.038276	-1.65794
ASF1B	-0.652602	11.1779	-3.46726	0.00187389	0.0384345	-1.66287
MBOAT2	1.0598	12.6362	3.46473	0.00188586	0.0386049	-1.66892
SRGAP1	0.697111	11.6505	3.46467	0.00188616	0.0386049	-1.66907
KLHDC8B	0.879672	9.27926	3.46236	0.00189716	0.0387893	-1.6746
C18orf25	0.897249	11.6599	3.45639	0.00192591	0.0393354	-1.68889
CYS1	0.772133	7.34837	3.45598	0.00192791	0.0393354	-1.68988
EPAS1	0.540931	14.18	3.45361	0.00193945	0.0394561	-1.69555
BBOX1	1.32357	7.86845	3.45307	0.00194212	0.0394561	-1.69686
S100A14	1.67351	13.9841	3.45281	0.00194337	0.0394561	-1.69747
PAK6	0.642553	7.40085	3.4527	0.00194389	0.0394561	-1.69772
SOWAHC	1.10983	12.4408	3.45269	0.00194395	0.0394561	-1.69775
STK17A	0.769405	11.2638	3.45195	0.00194758	0.0394888	-1.69953
MSI2	-0.776476	12.7872	-3.44992	0.00195756	0.0396335	-1.70438
ICE2	-0.343975	11.632	-3.44959	0.00195919	0.0396335	-1.70517
TTI2	-0.540913	9.55438	-3.44926	0.00196082	0.0396335	-1.70596
RASA1	0.624502	11.5681	3.44649	0.00197453	0.0398545	-1.71258
SMIM3	0.9501	9.86322	3.44586	0.00197767	0.0398545	-1.71409
FZD6	0.716017	11.8598	3.44582	0.00197789	0.0398545	-1.7142
HIVEP2	0.795583	12.2977	3.44534	0.00198029	0.0398615	-1.71535
FLVCR1	-0.82496	11.4117	-3.44364	0.00198876	0.0399907	-1.7194
CRMP1	0.950578	8.90529	3.44288	0.00199258	0.0400262	-1.72122
FAM174A	0.574971	9.58964	3.4421	0.00199649	0.0400634	-1.72308
EPN2	0.681056	11.3935	3.44095	0.00200224	0.0401375	-1.72582
B3GNT8	1.41824	9.70631	3.43955	0.00200934	0.0402384	-1.72918
ETFBKMT	-0.631329	8.3171	-3.43843	0.00201502	0.0403108	-1.73186
OSGEP	-0.526427	10.5492	-3.43788	0.00201779	0.0403247	-1.73316
TTC21B	-0.563005	10.3089	-3.43598	0.00202747	0.0404766	-1.73771
SERPINB9	1.35138	11.217	3.43382	0.0020385	0.0406553	-1.74286
STON2	1.29695	10.1487	3.43168	0.00204951	0.0408331	-1.74798
IL31RA	0.644366	6.53248	3.4308	0.00205403	0.0408813	-1.75007
C1orf74	0.935899	9.29833	3.43022	0.00205702	0.040899	-1.75145
S100A11	0.961424	15.6466	3.42571	0.00208046	0.0412883	-1.76221
PBK	-0.942148	10.48	-3.42564	0.00208084	0.0412883	-1.76238
RCC1	-0.637061	11.883	-3.42426	0.00208806	0.0413896	-1.76567
FJX1	0.838042	8.95317	3.42304	0.00209451	0.0414752	-1.7686
SIRT3	-0.542499	9.94767	-3.4224	0.00209785	0.0414816	-1.77011
CLDN15	-1.84023	10.6729	-3.42217	0.00209909	0.0414816	-1.77067
FAM53A	-0.580944	7.15186	-3.42123	0.00210407	0.0415378	-1.77292
STRN	0.623454	12.7064	3.42081	0.00210624	0.0415386	-1.7739
GPR68	0.944277	9.2286	3.42004	0.00211037	0.0415778	-1.77575
ST3GAL4	1.62708	10.455	3.41948	0.00211331	0.0415939	-1.77708
FUT3	0.934268	12.6714	3.41853	0.00211838	0.0416516	-1.77935
POGZ	-0.533269	12.9015	-3.41741	0.00212434	0.0417266	-1.78202
MOB3A	0.530164	11.9549	3.41626	0.0021305	0.0418053	-1.78476
SERGEF	-0.44153	9.29748	-3.41459	0.00213945	0.0419389	-1.78875
BICDL2	1.00732	11.7368	3.41378	0.0021438	0.0419818	-1.79067
SLC27A6	0.865521	6.58209	3.41279	0.00214914	0.0420441	-1.79303
FBXO27	1.66232	8.52461	3.41238	0.00215136	0.0420454	-1.79402
MFAP3	0.483122	10.5867	3.41085	0.0021596	0.0421641	-1.79764
TBX6	1.15058	8.70667	3.4072	0.00217949	0.0424492	-1.80634
PPP2R3A	1.33692	9.78236	3.40699	0.00218066	0.0424492	-1.80685
DDAH1	-0.860512	13.2857	-3.40697	0.00218074	0.0424492	-1.80688
PLTP	1.17014	11.5575	3.4057	0.0021877	0.0425423	-1.80991
TP53INP2	1.26807	13.1131	3.39871	0.00222641	0.0432518	-1.82655
BACE1	0.718826	11.1736	3.39747	0.00223337	0.0433438	-1.82951
TGM6	0.723944	6.1808	3.39684	0.00223687	0.0433686	-1.83099
NAA20	0.636577	12.1688	3.39644	0.00223915	0.0433695	-1.83196
RHOD	1.4446	11.1556	3.39204	0.00226396	0.0438067	-1.84241
NHLRC2	-0.418984	12.3023	-3.38917	0.00228032	0.0440794	-1.84924
SHKBP1	0.442476	12.7602	3.3887	0.00228301	0.0440877	-1.85036
PCID2	-0.526442	11.6109	-3.38694	0.00229308	0.0442383	-1.85453
PRKD2	0.450502	12.4792	3.38485	0.00230517	0.0444275	-1.85951
TTF2	-0.519675	11.4165	-3.38383	0.00231103	0.0444965	-1.86192
AC010542.3	0.175294	5.82668	3.38319	0.00231475	0.0445241	-1.86345
FAM214B	0.872299	11.0505	3.38126	0.00232597	0.0446958	-1.86803
DCK	-0.441128	11.3079	-3.38015	0.00233245	0.0447469	-1.87067
PMM2	-0.573479	10.993	-3.37995	0.00233359	0.0447469	-1.87113
VGLL1	1.65459	7.54	3.37962	0.00233552	0.0447469	-1.87191
MUTYH	-0.695598	10.1774	-3.37882	0.00234021	0.0447927	-1.87382
UCN2	0.783363	7.12676	3.37806	0.00234467	0.0448341	-1.87562
LCE5A	0.234195	5.82702	3.37745	0.00234824	0.0448583	-1.87706
RORC	-1.35839	10.2974	-3.36921	0.00239719	0.045722	-1.89662
POMGNT1	-0.591761	11.9791	-3.36905	0.00239815	0.045722	-1.897
C3orf33	-0.645609	8.42903	-3.36773	0.00240611	0.0458291	-1.90014
RPTN	1.73862	7.12749	3.3665	0.00241353	0.0459253	-1.90305
WNT3A	0.650923	6.60914	3.36593	0.00241698	0.0459361	-1.90441
POMGNT2	-0.576457	10.4054	-3.36561	0.00241893	0.0459361	-1.90518
CEP57L1	-0.516763	9.58782	-3.36524	0.00242116	0.0459361	-1.90605
KRT37	0.220122	5.83326	3.36237	0.0024386	0.0461813	-1.91285
MARK1	1.50041	9.17536	3.36233	0.00243883	0.0461813	-1.91293
C6orf132	1.12072	13.8786	3.35905	0.00245895	0.0465172	-1.92072
HRK	0.814611	6.71569	3.3565	0.00247464	0.0467264	-1.92675
CAPN1	0.960087	14.7033	3.35647	0.00247481	0.0467264	-1.92681
NPBWR1	0.417535	6.19607	3.35529	0.00248213	0.0467633	-1.92961
DEK	-0.590807	13.5901	-3.35513	0.00248313	0.0467633	-1.92999
CSF2RA	1.23426	8.75268	3.355	0.00248396	0.0467633	-1.93031
INTS3	-0.477383	12.5131	-3.35426	0.00248855	0.0468045	-1.93206
PET117	-0.452898	8.56703	-3.35248	0.00249967	0.0469583	-1.93628
NRG1	1.51204	9.34428	3.35218	0.00250155	0.0469583	-1.93699
TNKS	-0.791602	12.1886	-3.35038	0.0025128	0.0470794	-1.94124
SEL1L3	-1.05337	13.7377	-3.34973	0.00251686	0.0470794	-1.94277
MYZAP	1.12114	8.51281	3.34947	0.00251853	0.0470794	-1.9434
KCNA7	0.493772	6.43734	3.34921	0.00252013	0.0470794	-1.944
CRYBG1	1.43385	13.5116	3.34914	0.00252062	0.0470794	-1.94418
ODF4	0.343539	5.94548	3.34884	0.0025225	0.0470794	-1.94489
STK24	0.630289	13.5926	3.34777	0.00252925	0.0471601	-1.94742
RGS10	0.724965	10.0711	3.34717	0.00253305	0.0471859	-1.94884
GCA	-0.564873	10.7798	-3.34622	0.00253903	0.0472105	-1.95107
ATG4C	-0.461463	9.57652	-3.34619	0.00253922	0.0472105	-1.95114
ZNF174	-0.395541	9.23719	-3.34535	0.00254459	0.0472654	-1.95315
NEBL	2.35491	11.5574	3.34478	0.00254819	0.0472872	-1.95449
HS3ST1	1.11686	11.3407	3.34432	0.00255114	0.0472968	-1.95558
UTRN	1.08611	12.3408	3.34371	0.00255501	0.0473235	-1.95701
SYTL1	1.09069	11.2973	3.3414	0.00256982	0.0475527	-1.96249
SSBP2	1.10905	9.32909	3.33848	0.00258863	0.0478553	-1.96939
A4GALT	1.37679	9.84095	3.33708	0.00259768	0.047977	-1.9727
SRPX	1.15839	8.28632	3.33612	0.00260392	0.0480468	-1.97497
TMEM117	0.740159	9.98551	3.33375	0.00261936	0.0482698	-1.98057
CELSR1	0.972766	12.847	3.3335	0.00262096	0.0482698	-1.98114
PLAT	1.48942	12.1397	3.33137	0.00263492	0.048481	-1.98617
TMEM91	0.618914	8.08984	3.33095	0.00263773	0.0484868	-1.98718
PDCD4	0.800521	12.4192	3.33032	0.00264189	0.0484868	-1.98867
C8orf44	-0.494471	8.48883	-3.33019	0.0026427	0.0484868	-1.98896
ZNRF1	0.637746	11.0993	3.32894	0.00265098	0.048593	-1.99192
ANKDD1A	0.603613	8.3801	3.32793	0.00265767	0.048605	-1.99431
FXR1	-0.502338	12.4072	-3.32721	0.00266242	0.048605	-1.99599
KAT14	-0.62593	10.5844	-3.32708	0.00266327	0.048605	-1.9963
MYO3B	0.613815	6.92432	3.32662	0.00266635	0.048605	-1.99739
GRSF1	-0.366947	12.7551	-3.32632	0.00266834	0.048605	-1.9981
HOOK3	0.755709	12.633	3.32626	0.00266877	0.048605	-1.99825
APLP1	-1.49722	8.50294	-3.32593	0.00267094	0.048605	-1.99902
FBRS	0.531499	13.3578	3.32583	0.00267159	0.048605	-1.99925
CNGA4	-0.259911	6.29292	-3.32352	0.00268704	0.0488406	-2.00471
SRSF3	-0.312185	13.9389	-3.32275	0.00269221	0.0488889	-2.00653
CAPG	0.952208	12.6568	3.32061	0.00270663	0.0491049	-2.01158
CRACR2B	-1.11356	11.408	-3.3202	0.00270936	0.0491086	-2.01253
CAPRIN1	-0.369868	14.5799	-3.31879	0.00271893	0.0492364	-2.01587
ARHGAP20	0.975922	7.60259	3.31779	0.00272569	0.0492517	-2.01822
PPT2-EGFL8	-0.322389	7.52606	-3.31766	0.00272661	0.0492517	-2.01854
PLPBP	-0.829785	12.1805	-3.31702	0.00273093	0.0492517	-2.02004
LSG1	-0.573322	12.039	-3.31698	0.00273125	0.0492517	-2.02015
REG3A	-3.19752	8.85722	-3.3168	0.00273242	0.0492517	-2.02055
RIC8B	-0.495365	10.3797	-3.31185	0.00276635	0.0498096	-2.03223
CCNI2	-0.793056	9.29703	-3.31154	0.00276848	0.0498096	-2.03295
FETUB	1.14837	6.51347	3.30964	0.00278162	0.0499999	-2.03743
ZSCAN16	-0.460955	8.83788	-3.30777	0.00279461	0.050187	-2.04184
NRP2	1.29246	11.3513	3.30693	0.00280046	0.0502458	-2.04382
SELENOF	-0.50455	13.0548	-3.30644	0.00280389	0.0502611	-2.04497
MYADML2	-0.88407	6.94128	-3.30604	0.00280666	0.0502646	-2.04591
DNAJC19	-0.538683	10.5165	-3.30541	0.00281107	0.0502973	-2.04739
NSUN4	-0.439315	10.9432	-3.3029	0.00282871	0.0505665	-2.05331
SLC6A9	1.05453	11.0022	3.30214	0.00283407	0.0505934	-2.0551
ZNF516	0.721001	10.6972	3.30195	0.00283541	0.0505934	-2.05555
TTC6	-0.905126	7.80392	-3.29506	0.00288444	0.0514211	-2.07175
GTSE1	-0.59344	10.698	-3.29436	0.00288946	0.0514635	-2.0734
MYO5A	0.92725	10.889	3.29347	0.00289583	0.05153	-2.07548
EVL	1.00339	10.5082	3.29169	0.0029087	0.0517117	-2.07967
HYPK	-0.379467	8.21839	-3.29051	0.00291727	0.0518168	-2.08245
GTPBP4	-0.599475	12.3405	-3.2888	0.00292967	0.0519897	-2.08646
KRT23	2.22558	9.44453	3.28777	0.00293716	0.0520752	-2.08887
BEX4	1.11755	8.83666	3.28734	0.00294032	0.0520837	-2.08989
CLEC2B	1.01896	8.99051	3.28678	0.00294444	0.0521085	-2.09121
WDR26	0.584886	13.3885	3.28642	0.00294707	0.0521085	-2.09205
IFT122	-0.676801	10.8901	-3.28516	0.00295633	0.0522248	-2.09502
CTSL	0.985211	11.4111	3.28417	0.00296359	0.0523058	-2.09734
N4BP3	1.24554	10.0756	3.28369	0.00296711	0.0523205	-2.09846
LRRC4	1.65366	8.70166	3.28255	0.00297557	0.0524222	-2.10115
FAM212B	0.733726	9.01609	3.28097	0.00298722	0.05258	-2.10484
EIF4E3	0.74718	10.7115	3.27876	0.00300369	0.0528222	-2.11004
HNRNPR	-0.323999	13.2757	-3.27695	0.00301721	0.0529787	-2.11428
FAM171A2	0.765607	7.70396	3.27615	0.00302323	0.0529787	-2.11616
ZNF619	-0.478203	9.2482	-3.27611	0.00302354	0.0529787	-2.11626
LILRB5	1.05391	7.80646	3.27609	0.00302367	0.0529787	-2.1163
SLX4IP	-0.489276	10.3446	-3.2752	0.00303037	0.0529787	-2.11839
FANCA	-0.83025	11.1191	-3.27502	0.00303176	0.0529787	-2.11883
LIPI	0.457288	6.15959	3.27495	0.00303228	0.0529787	-2.11899
ALG1	-0.618683	10.5677	-3.27467	0.00303434	0.0529787	-2.11963
LPA	0.434634	6.11807	3.27409	0.00303876	0.0530082	-2.121
ATP6V1D	0.520701	11.728	3.27224	0.00305276	0.0531528	-2.12535
NCAPG	-0.730921	11.0062	-3.27197	0.00305476	0.0531528	-2.12596
CMSS1	-0.584507	10.0045	-3.27176	0.00305641	0.0531528	-2.12647
CHL1	1.6358	9.33055	3.27155	0.00305795	0.0531528	-2.12695
PITPNM2	0.833479	10.9103	3.26907	0.00307684	0.0533907	-2.13277
BRI3BP	-0.623292	12.5591	-3.26891	0.0030781	0.0533907	-2.13315
KIF15	-0.71439	10.4619	-3.26826	0.00308304	0.0533907	-2.13467
ELL2	1.15855	12.0374	3.26807	0.00308448	0.0533907	-2.13511
MIPOL1	-0.640983	9.55837	-3.26796	0.00308534	0.0533907	-2.13537
LCE1C	0.33013	5.96835	3.26668	0.00309516	0.053513	-2.13837
PKNOX2	0.641762	6.9749	3.26511	0.00310727	0.0536377	-2.14206
LAMP3	1.10269	10.3949	3.26461	0.00311111	0.0536377	-2.14323
BCO2	0.85193	7.81944	3.26437	0.00311294	0.0536377	-2.14378
SRSF10	-0.433508	12.9975	-3.26421	0.0031142	0.0536377	-2.14417
BMP2K	0.758205	10.2845	3.26376	0.00311769	0.0536377	-2.14522
SEC14L1	0.56517	12.4353	3.2636	0.00311889	0.0536377	-2.14559
SNRNP25	-0.602684	9.90685	-3.26282	0.00312498	0.0536951	-2.14743
LRRC40	-0.437522	10.4787	-3.26226	0.00312931	0.0537221	-2.14873
NAV1	1.01795	12.3914	3.25755	0.00316604	0.0543048	-2.15975
CFH	1.339	11.3163	3.25513	0.00318514	0.0545843	-2.16543
OVOL1	1.21332	10.9277	3.25373	0.00319618	0.0546816	-2.1687
TBCCD1	-0.466828	10.1553	-3.2537	0.00319643	0.0546816	-2.16877
IL34	1.03168	8.29233	3.25273	0.00320408	0.0547644	-2.17103
PRICKLE2	1.04484	9.49402	3.252	0.00320992	0.0548163	-2.17275
PRIMA1	1.29848	7.62332	3.25108	0.00321721	0.0548715	-2.17489
PAQR7	0.766699	9.54709	3.25089	0.00321879	0.0548715	-2.17535
TIMP2	0.970563	13.3426	3.25044	0.00322231	0.0548835	-2.17638
LRRCC1	-0.672828	10.7902	-3.2484	0.00323866	0.0551138	-2.18116
MYH15	-0.515852	7.16861	-3.24703	0.00324972	0.0552149	-2.18438
DSC1	0.651475	6.64044	3.24696	0.00325027	0.0552149	-2.18454
HEG1	1.10261	12.108	3.2466	0.00325315	0.0552157	-2.18537
MRGPRX3	0.326808	6.04063	3.24493	0.00326664	0.0553964	-2.18928
CSF2RB	1.15182	10.0428	3.24415	0.00327298	0.0554556	-2.19111
TRPS1	1.48828	10.5957	3.24343	0.00327876	0.0555054	-2.19277
ZNF184	-0.520654	9.67739	-3.24202	0.00329023	0.0556252	-2.19607
USP1	-0.583506	11.9795	-3.24186	0.00329155	0.0556252	-2.19645
ERG	0.760528	9.64497	3.24088	0.00329953	0.0557117	-2.19873
UBQLN2	0.455286	12.5299	3.23954	0.00331056	0.0558496	-2.20188
GDPD1	-1.04613	8.78129	-3.23835	0.00332029	0.0559511	-2.20465
ALDH5A1	-0.853208	11.1558	-3.2381	0.00332232	0.0559511	-2.20522
MGAT1	0.485	12.8855	3.23743	0.00332783	0.0559649	-2.20679
NECTIN3	-1.54082	10.4509	-3.23731	0.00332889	0.0559649	-2.20709
GOLIM4	-0.741407	12.2548	-3.23487	0.00334901	0.0561877	-2.21277
HCN2	0.826628	7.53445	3.23468	0.00335063	0.0561877	-2.21323
TTC22	1.32985	12.5171	3.23466	0.00335079	0.0561877	-2.21327
MYOZ1	0.3977	6.44633	3.23327	0.00336232	0.0563326	-2.21651
NKX2-3	0.591825	6.67088	3.23171	0.00337527	0.056501	-2.22014
EIF4A2	-0.513782	14.4283	-3.23117	0.00337984	0.056529	-2.22142
RWDD2A	-0.508236	9.16635	-3.23002	0.00338947	0.0566414	-2.2241
DMRTA2	1.45432	7.40134	3.2289	0.00339886	0.0567496	-2.22671
RIOK1	-0.443993	10.8233	-3.22787	0.00340755	0.0568424	-2.22912
KRT76	0.415477	5.9902	3.22755	0.00341025	0.0568424	-2.22987
WDFY3	0.503084	12.2174	3.22504	0.00343146	0.057147	-2.23571
CBARP	1.18486	8.63605	3.22389	0.00344118	0.05726	-2.23838
MADCAM1	1.00244	7.16912	3.22215	0.00345601	0.0574577	-2.24243
RNF208	1.13281	9.65724	3.22171	0.00345982	0.0574622	-2.24347
IQGAP3	-0.892149	12.7352	-3.22109	0.00346511	0.0574622	-2.24491
PPP1CB	0.513966	14.252	3.22109	0.00346513	0.0574622	-2.24492
C17orf47	-0.234771	6.09361	-3.21842	0.00348804	0.0577929	-2.25113
SSR2	-0.468596	13.526	-3.2178	0.00349337	0.0578321	-2.25257
SEC22C	-0.657136	11.0885	-3.21716	0.00349889	0.0578743	-2.25406
SLC43A1	-1.2711	10.7815	-3.21525	0.00351547	0.0580993	-2.25852
VSIR	0.965809	11.9167	3.21453	0.00352171	0.0581529	-2.26019
GPATCH4	-0.576094	11.8453	-3.21369	0.00352902	0.0582244	-2.26214
CCDC25	-0.641823	11.3789	-3.21165	0.0035469	0.0584699	-2.26691
ALG6	-0.472113	10.4605	-3.20953	0.00356554	0.0587274	-2.27184
PIGP	-0.498447	9.80105	-3.20902	0.00356996	0.0587276	-2.27301
AMTN	1.91475	7.16976	3.20858	0.00357387	0.0587276	-2.27404
GMNN	-0.733239	10.3067	-3.2085	0.00357459	0.0587276	-2.27424
ZWINT	-0.765402	11.4956	-3.20734	0.00358478	0.0588115	-2.27692
SLC25A36	-0.639758	12.4088	-3.20724	0.00358573	0.0588115	-2.27717
ACAD10	-0.644234	11.1126	-3.20498	0.00360577	0.0590673	-2.28242
DNASE1L2	-0.43812	7.16752	-3.2048	0.00360739	0.0590673	-2.28284
RMI1	-0.535915	10.4783	-3.20296	0.00362375	0.0592852	-2.2871
EVC	1.07233	9.40699	3.20191	0.00363315	0.0593892	-2.28955
GNL2	-0.443509	12.073	-3.20116	0.0036399	0.0594497	-2.29129
ATP13A4	2.10394	9.88922	3.1976	0.00367199	0.0599235	-2.29956
ZNF322	-0.506084	9.37201	-3.19524	0.00369346	0.0602235	-2.30506
VAMP8	0.636637	12.5482	3.19474	0.00369798	0.0602374	-2.30621
PARD3	0.721033	12.4926	3.19447	0.00370049	0.0602374	-2.30685
ABHD10	-0.633578	10.9769	-3.19344	0.00370985	0.0603393	-2.30923
SFXN2	-0.907814	10.5416	-3.19309	0.00371307	0.0603412	-2.31004
ATP6V1E2	-0.635689	8.62236	-3.19237	0.00371964	0.0603976	-2.31171
MYOF	0.917311	13.9135	3.19031	0.00373863	0.0606554	-2.3165
BACH1	0.693224	12.2167	3.18914	0.00374942	0.060733	-2.31922
CRYZ	-0.630329	10.9844	-3.18911	0.00374964	0.060733	-2.31927
ZNF397	-0.626308	10.5892	-3.18864	0.00375399	0.0607529	-2.32037
TMEM97	-0.856523	11.9561	-3.18798	0.00376014	0.0608019	-2.32191
ZNF695	-0.8445	8.01438	-3.18427	0.00379471	0.0613101	-2.33052
FAM98B	-0.474514	10.7514	-3.18273	0.00380906	0.0614895	-2.33408
SPNS2	1.24031	12.9353	3.18212	0.0038148	0.0614895	-2.33549
ECE2	-0.739799	9.75417	-3.18139	0.00382164	0.0614895	-2.33718
RBMX	-0.338389	13.4938	-3.18125	0.00382299	0.0614895	-2.33751
PTPN3	0.47228	12.3146	3.18119	0.00382354	0.0614895	-2.33765
MSTO1	-0.657171	9.94196	-3.18106	0.00382475	0.0614895	-2.33795
ABHD14A-ACY1	-0.25833	6.79134	-3.1798	0.0038367	0.0616307	-2.34088
NIPAL1	1.1894	11.1597	3.17823	0.00385155	0.0617436	-2.34452
HERC6	1.46965	11.4155	3.17807	0.00385304	0.0617436	-2.34488
FNDC10	1.47035	9.52054	3.17796	0.00385408	0.0617436	-2.34514
EHF	0.870344	13.6642	3.17772	0.0038564	0.0617436	-2.3457
TCP11L2	0.905555	10.2322	3.17727	0.00386063	0.0617606	-2.34674
CEP70	-0.517521	10.4914	-3.17676	0.00386548	0.0617874	-2.34792
ZNF253	-0.845632	9.35241	-3.17634	0.00386949	0.0618008	-2.34889
WWTR1	1.03039	12.23	3.17586	0.00387411	0.0618239	-2.35002
SLAMF9	0.446324	6.54651	3.17526	0.0038798	0.0618641	-2.3514
DLX3	1.43901	7.39007	3.17477	0.00388443	0.0618873	-2.35252
GNPNAT1	-0.563207	11.9825	-3.17354	0.00389623	0.0620245	-2.35538
ABHD17B	0.559542	10.8496	3.17244	0.00390677	0.0621415	-2.35792
UGT1A7	1.17912	7.063	3.17169	0.00391402	0.0621701	-2.35966
PEA15	0.456047	13.3937	3.17142	0.00391664	0.0621701	-2.36029
RAD54L	-0.707097	9.59712	-3.17126	0.00391814	0.0621701	-2.36065
IRF6	0.766691	13.2643	3.17067	0.00392387	0.0622103	-2.36203
NSL1	-0.500442	10.3107	-3.1691	0.00393906	0.0624005	-2.36567
FGF1	0.561423	7.6051	3.16749	0.00395469	0.0625972	-2.36939
CD164L2	0.895744	6.98317	3.1671	0.00395849	0.0626064	-2.37029
ASB9	0.756101	7.86394	3.16601	0.00396907	0.0626945	-2.37281
MFSD14B	0.436505	12.7276	3.16587	0.00397049	0.0626945	-2.37314
CHRNA9	0.346042	6.16193	3.16519	0.00397706	0.0626996	-2.3747
MGRN1	-0.475157	13.127	-3.1648	0.00398092	0.0626996	-2.37561
FAM25G	0.218137	5.87622	3.16478	0.00398114	0.0626996	-2.37566
XDH	1.82752	11.1359	3.1641	0.00398776	0.0626996	-2.37723
UPF2	-0.305395	12.2329	-3.16386	0.00399008	0.0626996	-2.37777
PSD2	-0.575867	6.69507	-3.16363	0.00399242	0.0626996	-2.37832
CCDC120	0.808392	11.8336	3.16332	0.00399542	0.0626996	-2.37903
SP4	-0.73516	10.1581	-3.1632	0.00399659	0.0626996	-2.37931
ALS2CL	1.15891	12.2116	3.16288	0.00399978	0.0626996	-2.38006
DENND5B	-0.945633	10.5962	-3.15869	0.00404119	0.0632926	-2.38975
MSH5	-0.696839	9.42059	-3.15839	0.0040441	0.0632926	-2.39042
HRNR	0.599537	6.49387	3.15762	0.00405174	0.0633613	-2.3922
MCM6	-0.631012	11.9892	-3.15589	0.00406899	0.0635572	-2.3962
PGM2	0.763936	11.8963	3.15571	0.00407079	0.0635572	-2.39661
DSE	1.12172	10.4381	3.15461	0.00408182	0.0636784	-2.39916
NSUN3	-0.411146	10.041	-3.15188	0.00410936	0.0640566	-2.40548
NKAIN1	0.787952	6.62232	3.15115	0.00411664	0.0641188	-2.40714
HNRNPF	-0.397631	14.2121	-3.15027	0.00412561	0.0641853	-2.40919
ANKRD33B	1.12024	8.35244	3.15008	0.00412749	0.0641853	-2.40962
CPZ	0.570372	6.88326	3.14892	0.00413926	0.0642944	-2.4123
TATDN3	-0.501523	9.5099	-3.14874	0.0041411	0.0642944	-2.41272
SNX33	0.672237	12.1575	3.14708	0.00415806	0.0644559	-2.41656
PRR3	-0.525747	9.83611	-3.14697	0.00415911	0.0644559	-2.41679
KMO	0.538172	7.4565	3.14675	0.00416143	0.0644559	-2.41732
FEN1	-0.690471	11.3679	-3.14632	0.0041658	0.0644722	-2.4183
CHAMP1	-0.474298	11.8019	-3.14593	0.00416981	0.0644832	-2.41921
CACYBP	-0.63905	12.1069	-3.14521	0.0041771	0.0645447	-2.42085
ZFP82	0.504261	7.33836	3.1438	0.00419163	0.0647179	-2.42412
QRFPR	0.627337	6.50911	3.14266	0.0042034	0.0647784	-2.42675
KIF1C	0.681463	13.9276	3.14242	0.00420582	0.0647784	-2.42729
UBLCP1	0.430906	10.8485	3.14217	0.00420839	0.0647784	-2.42787
ZNF385D	0.812106	7.41647	3.14212	0.00420891	0.0647784	-2.42798
USP3	-0.384481	11.7575	-3.14164	0.00421392	0.0647784	-2.4291
LMBR1L	0.562032	10.6551	3.14149	0.0042155	0.0647784	-2.42945
TFAM	-0.427278	11.6284	-3.14	0.00423088	0.0649635	-2.43288
NRBP1	0.522729	12.7445	3.13953	0.00423576	0.0649872	-2.43396
TBL1Y	0.545256	6.20638	3.13921	0.00423914	0.064988	-2.43471
TPD52L1	1.87922	10.1959	3.13785	0.00425321	0.0651524	-2.43783
CLSPN	-0.631304	10.6531	-3.13719	0.00426013	0.0651966	-2.43935
TMCC2	0.575589	7.64411	3.13674	0.00426484	0.0651966	-2.44039
WDHD1	-0.540317	10.4076	-3.13662	0.00426613	0.0651966	-2.44068
DCLRE1B	-0.505066	9.97697	-3.13616	0.00427093	0.0652034	-2.44173
PFAS	-0.618546	11.2293	-3.13593	0.00427327	0.0652034	-2.44225
FBXO25	-0.559533	11.2074	-3.13376	0.00429617	0.0654569	-2.44727
KIAA1107	-0.520754	8.86301	-3.1337	0.00429671	0.0654569	-2.44739
DNAJB5	0.779495	8.87904	3.13339	0.00429997	0.0654569	-2.4481
SEMA3F	1.26638	12.5217	3.13228	0.0043117	0.0655358	-2.45066
LCN6	0.381113	6.22793	3.13201	0.00431462	0.0655358	-2.4513
ATP10A	1.05857	9.0156	3.13192	0.00431551	0.0655358	-2.45149
ADGRE2	1.13287	9.25773	3.13163	0.0043186	0.0655358	-2.45216
TGDS	-0.575125	10.4303	-3.13122	0.00432294	0.0655506	-2.45311
TPSB2	1.35992	8.83418	3.12948	0.00434143	0.0657697	-2.45712
SLK	0.762412	13.8549	3.12922	0.00434414	0.0657697	-2.4577
FGF5	0.363867	6.20189	3.12768	0.00436058	0.0659673	-2.46125
HAL	1.0324	7.67199	3.12569	0.00438197	0.0662394	-2.46585
ACTL6A	-0.510521	11.9908	-3.12523	0.00438685	0.0662618	-2.46689
NDEL1	0.780419	11.9345	3.12475	0.00439203	0.0662887	-2.468
TOX2	0.79195	8.6702	3.12388	0.00440133	0.0663777	-2.46999
MRPL16	-0.579829	10.9306	-3.1235	0.00440552	0.0663894	-2.47088
MCPH1	-0.611706	10.6786	-3.12307	0.00441007	0.0663955	-2.47185
SSX2IP	-0.703808	11.1744	-3.12283	0.00441274	0.0663955	-2.47242
DHRS1	0.968473	10.8292	3.12217	0.00441987	0.0664515	-2.47394
PYGO2	-0.535896	12.0216	-3.1203	0.00444017	0.0667052	-2.47824
EGFL7	0.721154	9.99765	3.1192	0.00445214	0.0668335	-2.48077
NARS2	-0.52745	10.2307	-3.11779	0.00446752	0.0670128	-2.48401
METTL12	-0.403412	8.65206	-3.11569	0.00449049	0.0672422	-2.48883
FYB1	1.21009	10.4778	3.11547	0.00449293	0.0672422	-2.48934
ORC1	-0.655463	9.79638	-3.11545	0.00449317	0.0672422	-2.48938
TRIM22	1.32981	11.3325	3.11446	0.00450404	0.0673532	-2.49165
MPIG6B	0.595583	7.13213	3.11409	0.00450807	0.0673618	-2.49249
RBP7	0.796492	7.51329	3.10973	0.0045565	0.0680333	-2.50253
NPIPB2	-0.544293	6.97025	-3.10839	0.00457135	0.0682028	-2.50558
ACRBP	-1.05301	8.58562	-3.10765	0.00457964	0.0682741	-2.50728
ZKSCAN1	-0.897272	13.7969	-3.10527	0.00460645	0.0685934	-2.51276
TXN	0.705687	14.3179	3.10512	0.00460814	0.0685934	-2.5131
CHMP1B	0.628381	12.2187	3.10459	0.00461412	0.0685934	-2.51432
CGNL1	1.4869	9.73357	3.1045	0.00461514	0.0685934	-2.51453
FAM72D	-0.665584	7.47027	-3.10322	0.00462957	0.0687205	-2.51746
WDR76	-0.613217	9.96668	-3.10311	0.00463074	0.0687205	-2.5177
GTF3C1	0.626612	13.3759	3.1024	0.00463885	0.0687884	-2.51934
C8orf37	-0.523412	8.45138	-3.10095	0.00465524	0.0689383	-2.52265
AACS	0.584917	11.9096	3.10089	0.00465604	0.0689383	-2.52281
UBB	-0.744783	14.661	-3.10006	0.00466541	0.0690246	-2.5247
ACBD5	-0.492693	12.1437	-3.09877	0.00468014	0.0691504	-2.52766
KRT9	0.443964	6.34683	3.0987	0.00468101	0.0691504	-2.52783
TLL1	0.852568	7.43522	3.09775	0.00469185	0.0692581	-2.53
MYRF	-1.33851	13.5188	-3.09688	0.00470185	0.0693531	-2.532
HECW2	0.847451	10.4053	3.09592	0.00471287	0.0694632	-2.53419
HNRNPU	-0.322276	14.8569	-3.0952	0.0047211	0.0695318	-2.53583
UBE2G1	0.495228	12.3187	3.09414	0.00473343	0.0696608	-2.53828
P3H2	1.373	10.1977	3.09357	0.00473991	0.0697036	-2.53956
NAAA	0.706398	10.3545	3.09222	0.0047556	0.0698815	-2.54266
ANGPTL4	1.29609	9.84213	3.08979	0.00478393	0.0702448	-2.54823
TBX18	0.789065	7.41027	3.0891	0.004792	0.0702831	-2.54982
AMPD3	0.740624	10.2616	3.08888	0.00479456	0.0702831	-2.55032
MBTD1	-0.45731	11.1625	-3.08864	0.00479736	0.0702831	-2.55086
TSSK6	-0.399549	7.89873	-3.08779	0.00480728	0.0703756	-2.5528
TOR3A	-0.495639	11.3152	-3.08667	0.00482049	0.070516	-2.55538
LIAS	-0.420605	9.15723	-3.0863	0.00482486	0.070527	-2.55623
IRX6	0.397471	6.19081	3.085	0.00484012	0.0706498	-2.55919
ILF3	-0.385624	14.269	-3.08497	0.00484052	0.0706498	-2.55926
FAM131C	0.840622	7.13859	3.08386	0.00485357	0.0707873	-2.56179
PINX1	-0.979208	9.32265	-3.08102	0.0048873	0.0711894	-2.56828
PPP1R36	-0.786192	8.01841	-3.08089	0.00488888	0.0711894	-2.56859
WDR89	-0.431797	9.87341	-3.08062	0.0048921	0.0711894	-2.5692
PLK1	-0.693417	12.1357	-3.07972	0.00490288	0.071293	-2.57127
SFTPD	0.586776	6.57018	3.07898	0.00491172	0.0713684	-2.57296
KAT2B	0.884772	11.0615	3.07848	0.00491768	0.0714017	-2.57409
ZNF764	-0.65721	9.66911	-3.07615	0.00494572	0.0717553	-2.57942
PRNP	0.98561	12.3173	3.07562	0.00495215	0.0717951	-2.58064
C11orf45	0.691611	7.63993	3.07492	0.00496056	0.0718636	-2.58223
DEFB4B	0.816045	6.2083	3.07416	0.00496979	0.0719283	-2.58397
ADCYAP1	0.828835	6.66746	3.07394	0.00497241	0.0719283	-2.58447
NOL9	-0.382833	11.7042	-3.07333	0.00497977	0.0719813	-2.58586
MAK16	-0.679079	10.7698	-3.07236	0.00499158	0.0720986	-2.58808
PAQR5	1.22244	9.45052	3.07188	0.00499744	0.0721297	-2.58918
FAM160A1	0.81162	10.4527	3.07061	0.00501296	0.0723001	-2.59208
ARHGEF26	1.04209	8.99576	3.06993	0.00502117	0.072365	-2.59362
PLPPR4	0.955205	7.93695	3.0695	0.0050265	0.0723883	-2.59461
SNRNP40	-0.473777	11.1321	-3.0689	0.00503379	0.0724397	-2.59597
FAM49A	0.884337	9.20329	3.06771	0.00504838	0.0725961	-2.59868
PBLD	-1.07313	9.80341	-3.06576	0.00507244	0.0728026	-2.60314
MED25	0.452235	12.9441	3.06574	0.00507269	0.0728026	-2.60318
PITPNA	0.48082	12.7594	3.06564	0.00507395	0.0728026	-2.60342
WNT9A	1.02389	8.17389	3.06386	0.00509599	0.0730651	-2.60748
SRBD1	-0.421701	10.2049	-3.06344	0.00510115	0.0730696	-2.60843
PANX2	1.2278	7.77199	3.06311	0.00510522	0.0730696	-2.60917
SF3A3	-0.40242	12.348	-3.06293	0.00510756	0.0730696	-2.6096
RABGGTA	0.654094	11.4277	3.06168	0.00512309	0.0732252	-2.61245
SLC41A2	-1.09996	11.0812	-3.06136	0.00512711	0.0732252	-2.61318
NPIPB5	-0.494643	9.67495	-3.06115	0.00512971	0.0732252	-2.61366
TOP2A	-0.647073	13.9504	-3.05912	0.00515511	0.0735339	-2.61828
FMO5	-1.07565	10.6065	-3.05877	0.00515942	0.0735416	-2.61907
ACP5	0.917786	11.0984	3.05832	0.00516511	0.0735689	-2.6201
SECTM1	1.2786	10.8326	3.05649	0.00518824	0.0738442	-2.62428
VASN	0.957503	10.5102	3.05573	0.00519779	0.0738857	-2.62601
FBLN1	1.67433	11.4884	3.05546	0.00520119	0.0738857	-2.62662
NUF2	-0.829673	10.2506	-3.05535	0.00520252	0.0738857	-2.62686
FAM83D	0.791794	11.753	3.05481	0.00520936	0.073929	-2.62809
DMRTA1	1.09616	7.54792	3.05398	0.00521988	0.07394	-2.62998
PRPF38A	-0.385417	11.7644	-3.05345	0.00522662	0.07394	-2.63119
SURF6	-0.476618	11.5654	-3.0534	0.00522729	0.07394	-2.63131
WTIP	0.643559	8.71249	3.05339	0.00522742	0.07394	-2.63133
SLC51A	0.613973	8.18811	3.05326	0.00522912	0.07394	-2.63164
ARHGAP31	0.782723	10.7097	3.05292	0.00523338	0.0739467	-2.6324
SPPL2B	-0.499193	12.2513	-3.05075	0.00526106	0.0742839	-2.63734
RSL1D1	-0.645679	13.15	-3.0504	0.00526555	0.0742934	-2.63814
ADAM17	0.363795	11.171	3.05	0.00527068	0.0743119	-2.63905
PDIA2	-1.63217	8.12781	-3.0497	0.00527448	0.0743119	-2.63973
FCER1A	1.01896	6.96244	3.04894	0.00528426	0.0743958	-2.64146
HS3ST4	0.378263	6.06188	3.04818	0.00529399	0.074479	-2.64318
PRKAA1	-0.754889	13.4579	-3.04737	0.00530452	0.0745733	-2.64504
C14orf132	1.06125	8.89478	3.04652	0.0053154	0.0746724	-2.64696
PRRG4	0.985662	12.4509	3.04581	0.00532456	0.0747472	-2.64857
SRPRB	-0.520432	11.8357	-3.04533	0.00533087	0.0747819	-2.64968
TADA2A	-0.346182	10.0886	-3.04444	0.0053424	0.0748897	-2.6517
NSD3	-0.520149	12.7535	-3.04303	0.00536069	0.0750891	-2.65491
FMO1	0.801561	7.58374	3.04275	0.00536433	0.0750891	-2.65554
C2CD5	-0.714293	12.218	-3.0424	0.00536893	0.0750995	-2.65634
BET1L	-0.578546	12.2827	-3.04026	0.00539689	0.0754364	-2.6612
CADM4	0.766666	9.19082	3.039	0.00541337	0.0756126	-2.66406
LARP4B	-0.343513	13.2667	-3.0384	0.00542123	0.0756682	-2.66542
PPFIA4	0.550574	7.14259	3.03749	0.00543322	0.0757795	-2.66749
ZNF793	0.754801	7.72262	3.03706	0.00543899	0.0757795	-2.66848
PTP4A2	-0.533628	14.0902	-3.03691	0.00544088	0.0757795	-2.6688
MSH2	-0.461842	11.2418	-3.03642	0.00544741	0.0758163	-2.66993
SOD1	-0.652219	13.0059	-3.03239	0.00550091	0.0764742	-2.67907
GPR89A	-0.488693	9.10036	-3.0318	0.00550877	0.0764742	-2.68041
TTC33	-0.902919	10.1661	-3.03134	0.0055149	0.0764742	-2.68145
PAQR4	-0.748648	10.8157	-3.03113	0.00551782	0.0764742	-2.68194
EXTL2	-0.596778	9.69968	-3.03104	0.00551894	0.0764742	-2.68213
RABIF	0.42012	10.4167	3.03088	0.00552105	0.0764742	-2.68249
FOXI2	0.794954	6.38473	3.0308	0.00552216	0.0764742	-2.68268
WDR12	-0.442396	11.3099	-3.02687	0.00557509	0.0771524	-2.6916
HMGN3	-0.708719	11.3999	-3.02614	0.00558497	0.0772344	-2.69326
GPT2	1.21761	11.6552	3.02548	0.00559385	0.0772487	-2.69475
BUB1B-PAK6	0.188506	6.07204	3.02547	0.00559394	0.0772487	-2.69476
MXD1	1.34478	13.4823	3.02479	0.00560325	0.0772809	-2.69632
ZNF620	-0.55939	8.87759	-3.02472	0.00560421	0.0772809	-2.69648
CEACAM5	2.24994	16.5899	3.02279	0.00563043	0.0774709	-2.70084
NDRG1	1.15855	14.7198	3.02276	0.00563086	0.0774709	-2.70092
AP3S1	0.59757	11.389	3.02262	0.00563279	0.0774709	-2.70124
BCAM	0.826649	11.8361	3.02254	0.00563389	0.0774709	-2.70142
NUMBL	0.633481	10.8255	3.02152	0.00564775	0.0776068	-2.70372
FUT6	1.38395	11.2082	3.01976	0.00567189	0.0778835	-2.70771
COL4A6	1.18729	8.58183	3.01835	0.00569129	0.0780949	-2.7109
ZBTB32	0.448733	7.20238	3.01781	0.00569883	0.0781433	-2.71214
IGFALS	-1.34009	7.37982	-3.01749	0.00570322	0.0781485	-2.71286
DEFB1	1.36026	9.36938	3.01702	0.0057097	0.0781824	-2.71392
FADS6	0.932899	6.93532	3.01663	0.00571512	0.0782016	-2.71481
MX2	1.22671	11.5234	3.01556	0.00572999	0.0782914	-2.71724
CAVIN1	0.89306	12.8686	3.01548	0.00573103	0.0782914	-2.71741
ZDHHC18	0.513793	11.1562	3.01529	0.00573373	0.0782914	-2.71785
PROM1	-1.86766	12.4919	-3.01365	0.0057565	0.0785169	-2.72155
ANKS3	-0.474257	9.75817	-3.01352	0.00575831	0.0785169	-2.72185
LINC00694	-0.660654	6.63908	-3.01177	0.0057828	0.0787957	-2.72581
KIAA1524	-0.761936	10.2152	-3.01087	0.00579537	0.0788164	-2.72784
GINS4	-0.6224	9.23241	-3.01081	0.00579617	0.0788164	-2.72797
TSPAN6	0.847749	11.6454	3.01079	0.00579645	0.0788164	-2.72802
ZNF582	0.421846	6.75198	3.01018	0.00580498	0.0788773	-2.72939
RNF11	0.528361	12.719	3.00953	0.00581415	0.0789326	-2.73087
MARK4	0.411549	11.5135	3.00932	0.00581715	0.0789326	-2.73135
DTNBP1	-0.481322	9.93042	-3.00861	0.00582713	0.079013	-2.73295
GFM1	-0.438036	12.2928	-3.00695	0.00585058	0.0792758	-2.73671
CA14	-0.484838	7.43759	-3.00641	0.00585824	0.0792897	-2.73793
KLF7	1.18722	10.9368	3.00627	0.00586015	0.0792897	-2.73823
CDCP1	0.740585	13.7703	3.00584	0.00586632	0.0792897	-2.73922
BOLA1	-0.683526	8.82657	-3.00573	0.00586788	0.0792897	-2.73947
SNX24	0.736853	9.57759	3.00542	0.00587229	0.0792943	-2.74017
FER	0.872848	10.4388	3.00471	0.00588232	0.07936	-2.74176
DBF4	-0.809326	11.0378	-3.00437	0.00588723	0.07936	-2.74254
MRPS30	-0.615201	11.9909	-3.00387	0.00589438	0.07936	-2.74368
FNBP1	0.914767	11.2418	3.00376	0.00589585	0.07936	-2.74391
ZNF471	0.685505	7.42592	3.00359	0.00589826	0.07936	-2.74429
CEACAM20	-0.691721	6.50427	-3.00336	0.0059016	0.07936	-2.74482
SH3GLB2	0.453468	12.5467	3.00273	0.00591066	0.079427	-2.74626
SP6	1.11853	9.6856	3.00181	0.00592371	0.0794562	-2.74832
ELP3	-0.538059	10.7058	-3.00176	0.0059245	0.0794562	-2.74844
TCN2	0.744017	9.83787	3.00164	0.00592621	0.0794562	-2.74871
TACC2	0.737765	13.3632	3.00143	0.00592914	0.0794562	-2.74917
RAB9A	0.463443	10.742	3.00038	0.00594427	0.0796042	-2.75155
FAM208B	-0.412158	12.9276	-2.99991	0.00595107	0.0796405	-2.75262
CARD11	1.66896	10.9945	2.9988	0.00596698	0.0797986	-2.75512
PPP1R18	0.815712	11.5882	2.99811	0.0059769	0.0798288	-2.75667
CCDC184	0.494894	6.95429	2.99777	0.00598194	0.0798288	-2.75746
ZFPM1	-1.18466	12.0719	-2.99755	0.005985	0.0798288	-2.75793
DUSP13	0.435359	6.11872	2.99745	0.00598647	0.0798288	-2.75816
INTS9	-0.542189	10.5151	-2.99723	0.00598972	0.0798288	-2.75867
LILRB4	1.15537	9.0299	2.99661	0.00599864	0.0798324	-2.76006
EPS8L2	0.90829	13.5082	2.9964	0.00600168	0.0798324	-2.76054
SLC38A2	0.774096	13.8199	2.99636	0.00600228	0.0798324	-2.76063
PDZD4	0.683445	7.15712	2.99504	0.00602144	0.0800325	-2.7636
ARHGEF39	-0.758909	9.99955	-2.9932	0.00604822	0.080301	-2.76775
IPO5	-0.396503	13.8573	-2.99309	0.00604988	0.080301	-2.76801
MYO18A	0.761703	13.4106	2.99277	0.00605461	0.0803091	-2.76874
CAMSAP2	0.61192	11.9574	2.9909	0.00608204	0.0806181	-2.77296
ARL14EP	-0.460545	10.1578	-2.99043	0.00608893	0.0806341	-2.77402
TJP2	0.603344	13.8292	2.99025	0.00609153	0.0806341	-2.77441
INTS10	-0.569053	11.9415	-2.98981	0.00609805	0.0806454	-2.77541
LYPD6	-0.984794	9.41322	-2.98963	0.00610066	0.0806454	-2.77581
DLG2	0.963221	7.5468	2.98899	0.00611004	0.0806713	-2.77725
NABP1	0.776294	11.0546	2.98894	0.0061109	0.0806713	-2.77738
GTSF1L	0.202059	5.95397	2.9862	0.00615136	0.081109	-2.78354
MKI67	-0.6746	14.3234	-2.98613	0.00615238	0.081109	-2.7837
ZNF451	-0.348028	11.9476	-2.98522	0.006166	0.0812037	-2.78576
SPINK8	0.574046	6.10958	2.98509	0.00616789	0.0812037	-2.78605
SYNM	1.50015	9.99392	2.98384	0.00618654	0.0813941	-2.78887
RBM17	-0.37506	12.3631	-2.98331	0.00619443	0.081443	-2.79006
FPGS	-0.459852	12.1864	-2.97957	0.00625051	0.0820772	-2.79847
BBS4	-0.347354	9.71485	-2.97953	0.0062511	0.0820772	-2.79856
FUBP1	-0.411192	12.7584	-2.97818	0.00627159	0.0822908	-2.80161
FAM110A	0.665081	10.668	2.9779	0.00627582	0.0822909	-2.80224
TMTC4	-0.635857	11.2466	-2.97615	0.00630227	0.0825822	-2.80617
HSD17B7	-0.517704	9.63383	-2.97503	0.00631933	0.0827501	-2.80869
EYA2	2.18709	9.96796	2.97339	0.00634445	0.0830232	-2.8124
PRKCI	-0.923604	13.239	-2.97228	0.00636141	0.0831893	-2.81489
GLIPR2	0.751665	9.04753	2.97173	0.00636984	0.083228	-2.81612
CDCA8	-0.730795	11.4153	-2.97153	0.00637291	0.083228	-2.81657
RNF128	-1.15912	12.0425	-2.97112	0.00637912	0.0832533	-2.81748
SRSF1	-0.303495	13.4178	-2.9703	0.00639186	0.0833335	-2.81934
UGT8	-1.07406	11.5973	-2.97017	0.00639382	0.0833335	-2.81963
FAM111A	-0.451248	11.7655	-2.96948	0.00640443	0.083416	-2.82118
MMP9	1.31861	10.2714	2.96885	0.0064142	0.0834874	-2.8226
CYP2E1	1.51506	8.63197	2.96821	0.00642405	0.0835598	-2.82403
MTRNR2L4	-0.274958	6.37314	-2.96785	0.00642968	0.0835773	-2.82485
ADK	0.486322	11.1747	2.96704	0.00644221	0.0836843	-2.82667
RRM1	-0.376683	12.5793	-2.96646	0.00645113	0.0837039	-2.82796
NNT	-0.940865	12.5932	-2.96639	0.00645231	0.0837039	-2.82813
ZNF274	0.953381	10.446	2.96577	0.00646193	0.083773	-2.82952
PAM16	-0.433795	9.19407	-2.96521	0.00647059	0.0838294	-2.83077
FNDC3A	-0.587136	13.046	-2.96433	0.00648438	0.0839496	-2.83275
CREB5	1.11843	9.20283	2.96406	0.00648849	0.0839496	-2.83334
CHRNB4	0.647118	7.04195	2.96365	0.00649503	0.0839785	-2.83428
RASIP1	0.635107	9.75422	2.96242	0.0065143	0.0840969	-2.83705
PRMT3	-0.498861	10.8372	-2.96238	0.00651483	0.0840969	-2.83712
MANEA	-0.693562	11.0568	-2.96223	0.00651714	0.0840969	-2.83745
PNPLA1	0.580324	6.7178	2.95989	0.00655394	0.0844628	-2.84271
IFT20	-0.388293	10.1338	-2.95986	0.00655442	0.0844628	-2.84277
TFDP2	-0.476716	11.9518	-2.95961	0.00655849	0.0844628	-2.84335
C6orf201	-0.336784	6.55033	-2.95843	0.00657705	0.0846138	-2.84599
MEOX1	0.723598	7.93076	2.95812	0.00658205	0.0846138	-2.8467
NPIPB11	-0.61059	8.18291	-2.95804	0.00658324	0.0846138	-2.84687
SLC50A1	-0.726204	11.3295	-2.95729	0.00659517	0.0846799	-2.84855
RFC4	-0.706524	10.4032	-2.95712	0.00659783	0.0846799	-2.84893
PLCH1	-0.940116	10.0988	-2.95689	0.00660142	0.0846799	-2.84944
ZSWIM4	0.878189	11.6192	2.95593	0.00661677	0.0848209	-2.8516
SHROOM2	1.49629	9.66888	2.95505	0.00663068	0.0849433	-2.85356
PHC1	0.762427	9.34694	2.95318	0.00666065	0.0852713	-2.85777
NPL	0.758498	9.99442	2.95132	0.0066905	0.0855971	-2.86194
TFRC	-0.667405	14.2801	-2.95062	0.00670178	0.0856851	-2.86351
TMEM68	-0.440351	10.875	-2.94989	0.0067135	0.0857787	-2.86514
UBC	0.569555	15.1358	2.94909	0.0067264	0.0858872	-2.86692
WDR97	-1.05436	7.81709	-2.94841	0.00673743	0.0859718	-2.86845
FAM217A	-0.341413	6.50963	-2.94688	0.00676232	0.0862108	-2.87189
C16orf62	0.970054	10.6014	2.94671	0.00676501	0.0862108	-2.87226
RNF148	-0.239624	6.32835	-2.94519	0.00678971	0.0864689	-2.87566
C10orf55	0.413058	6.96297	2.94276	0.00682951	0.086919	-2.8811
DDIAS	-0.640783	9.82532	-2.94213	0.00683993	0.0869948	-2.88252
IL1R1	0.793414	11.9035	2.94164	0.00684791	0.0870395	-2.88361
ALDH1A2	1.626	7.61454	2.94073	0.00686291	0.0871733	-2.88565
ADPRHL1	-0.813242	8.77406	-2.94	0.00687491	0.0871922	-2.88728
ULBP2	1.1192	9.08051	2.93995	0.00687572	0.0871922	-2.88739
MRPS25	-0.344663	11.3768	-2.93982	0.00687782	0.0871922	-2.88767
TRIM37	-0.350697	11.2888	-2.93808	0.00690662	0.0875003	-2.89157
ARMCX3	-0.68744	11.6026	-2.93466	0.00696358	0.0880876	-2.89922
WDR3	-0.471881	11.7081	-2.93458	0.00696497	0.0880876	-2.8994
SNX11	0.329974	10.6827	2.93448	0.00696654	0.0880876	-2.89961
DNA2	-0.631062	9.90611	-2.93412	0.00697263	0.0881075	-2.90043
MDC1	-0.633757	11.8792	-2.93212	0.00700607	0.0884727	-2.90489
AP2A1	0.430784	13.2785	2.9308	0.00702843	0.0886975	-2.90785
DHFR2	-0.530731	9.32838	-2.93003	0.00704135	0.0887743	-2.90956
TRPM2	-0.627966	10.0777	-2.92988	0.00704391	0.0887743	-2.9099
COPA	-0.413162	14.6158	-2.92962	0.00704819	0.0887743	-2.91047
GPATCH3	-0.307444	9.54562	-2.92935	0.00705276	0.0887745	-2.91107
GFOD1	1.01747	10.558	2.92879	0.00706237	0.0888382	-2.91234
TM2D3	-0.383517	10.945	-2.92684	0.00709532	0.0891461	-2.91667
KDELC2	0.632692	11.4107	2.92661	0.00709931	0.0891461	-2.9172
TG	1.08255	7.09117	2.92654	0.00710058	0.0891461	-2.91736
OTUD3	-0.555677	10.7181	-2.92438	0.00713729	0.0895152	-2.92217
HCAR1	1.32931	8.18617	2.92427	0.00713916	0.0895152	-2.92241
CYTL1	0.597947	7.14968	2.92386	0.00714619	0.0895457	-2.92333
SLC46A2	0.583531	6.72566	2.92264	0.0071672	0.0897469	-2.92606
DCTN3	0.417929	10.9525	2.92239	0.00717146	0.0897469	-2.92661
FUT8	-0.736823	11.9201	-2.91835	0.00724111	0.0905603	-2.93561
LCORL	-0.505112	10.4859	-2.91769	0.00725267	0.0906467	-2.9371
FAM227B	-0.327204	7.76327	-2.91741	0.00725758	0.09065	-2.93773
MC5R	0.420197	6.10775	2.91622	0.00727828	0.0908503	-2.94038
ZBED3	-0.771759	10.7262	-2.91559	0.00728923	0.0909287	-2.94178
MAPK6	0.535496	13.1883	2.91499	0.00729969	0.0909562	-2.94311
MYO1H	0.483819	6.77783	2.91485	0.00730203	0.0909562	-2.94341
EPS8L1	1.40923	12.6506	2.91466	0.00730544	0.0909562	-2.94384
SUGCT	0.597333	7.25529	2.91199	0.00735223	0.0914803	-2.94979
SRSF6	-0.512299	13.3833	-2.91023	0.00738321	0.0918072	-2.9537
ZDHHC23	-0.71255	10.7571	-2.90849	0.00741408	0.0921322	-2.95758
ADAP2	0.855314	9.37162	2.90755	0.00743068	0.0922796	-2.95966
MDFI	0.971432	11.2515	2.90697	0.00744104	0.0923495	-2.96096
PRKCE	0.392209	10.164	2.90521	0.00747238	0.092613	-2.96487
MFSD13A	-0.725846	9.79419	-2.90503	0.00747574	0.092613	-2.96529
ARSH	0.348244	6.33251	2.90498	0.00747654	0.092613	-2.96538
CHI3L2	0.688226	7.41766	2.90377	0.00749822	0.0928226	-2.96808
RRAD	2.04328	9.50301	2.90316	0.00750922	0.0928998	-2.96944
PLOD1	-0.483836	12.9318	-2.90276	0.00751629	0.0929282	-2.97032
PHEX	0.910268	7.32719	2.89962	0.00757301	0.0935545	-2.97731
NAGPA	-0.505367	10.2525	-2.8993	0.0075788	0.0935545	-2.97802
BPHL	-0.545896	9.61585	-2.89916	0.00758135	0.0935545	-2.97833
RBP1	1.66333	9.42623	2.89797	0.00760277	0.0937594	-2.98096
CLEC10A	0.940779	7.43597	2.89676	0.00762478	0.0939715	-2.98365
SWAP70	0.534098	12.0442	2.89421	0.00767141	0.0944755	-2.98931
BAG4	-0.550403	10.8381	-2.89394	0.0076763	0.0944755	-2.98991
SMC2	-0.588305	12.181	-2.89373	0.00768022	0.0944755	-2.99038
BIRC8	-0.13842	5.78043	-2.89202	0.00771158	0.0948013	-2.99417
BTBD19	0.691502	8.99225	2.89164	0.00771868	0.0948288	-2.99503
OSCAR	0.623485	7.94406	2.89082	0.00773381	0.0949549	-2.99685
SRP54	-0.298118	11.859	-2.88978	0.00775299	0.0951304	-2.99915
FBXL8	-0.63606	9.37599	-2.88639	0.00781584	0.0958319	-3.00665
NDRG2	1.07974	11.8007	2.88617	0.00782	0.0958319	-3.00715
CEP55	-0.655256	11.6624	-2.8854	0.00783442	0.0959033	-3.00886
GABPB2	-0.545024	10.9072	-2.88533	0.00783567	0.0959033	-3.00901
C1orf116	1.03115	13.8282	2.88444	0.00785235	0.0960471	-3.01098
HS2ST1	-0.522746	11.7844	-2.88415	0.00785776	0.096053	-3.01162
GJB3	1.50936	11.339	2.88346	0.00787067	0.0961404	-3.01315
DSG2	-0.880495	14.7209	-2.88271	0.00788482	0.0961404	-3.01482
AP2S1	0.549131	12.1114	2.88265	0.00788596	0.0961404	-3.01495
CLCN6	-0.453688	10.8306	-2.88252	0.00788841	0.0961404	-3.01524
MPZL3	0.89276	10.9924	2.88246	0.00788958	0.0961404	-3.01538
OSBPL6	1.19889	8.08857	2.881	0.00791709	0.0964153	-3.01861
SNTG2	0.300399	6.25871	2.8785	0.00796429	0.0968949	-3.02414
SIGIRR	-0.564633	11.6455	-2.87839	0.00796642	0.0968949	-3.02438
IMMP2L	-0.697592	8.63833	-2.87804	0.00797305	0.0969151	-3.02516
KCTD21	0.611798	9.50177	2.87745	0.00798432	0.0969355	-3.02647
GRN	0.631875	15.3621	2.87708	0.00799129	0.0969355	-3.02728
P2RX7	0.789462	8.22866	2.87696	0.00799361	0.0969355	-3.02755
MAP2K4	0.539681	11.4975	2.87666	0.00799925	0.0969355	-3.02821
DET1	-0.434502	8.73165	-2.87664	0.00799961	0.0969355	-3.02825
CCNF	-0.615946	11.1825	-2.87537	0.00802392	0.0971347	-3.03107
ARL10	0.852943	9.00621	2.87493	0.00803238	0.0971347	-3.03204
COQ5	-0.421509	10.2434	-2.87479	0.00803508	0.0971347	-3.03236
UBAP1	0.635018	12.3964	2.87474	0.00803598	0.0971347	-3.03246
TMEM267	-0.841899	10.7811	-2.87356	0.00805853	0.0973469	-3.03506
KCNK7	0.792972	7.55861	2.87109	0.00810608	0.0978605	-3.04053
TSHZ3	0.809485	8.93949	2.8706	0.00811568	0.0979158	-3.04163
ZNF280D	-0.32242	11.2477	-2.86835	0.00815923	0.0983437	-3.0466
CCDC18	-0.493387	9.25014	-2.86791	0.00816774	0.0983437	-3.04756
SELP	1.14575	8.87254	2.86755	0.00817472	0.0983437	-3.04836
STAP2	0.709002	11.6001	2.86755	0.00817476	0.0983437	-3.04836
OGFOD3	-0.420366	10.6158	-2.86746	0.00817638	0.0983437	-3.04855
SOX14	-1.29801	6.84788	-2.86706	0.0081842	0.098377	-3.04943
OR1F1	0.219798	5.83539	2.86678	0.00818963	0.0983815	-3.05005
PRSS23	0.833368	11.5744	2.86584	0.00820808	0.0984418	-3.05214
GORAB	-0.359677	9.67894	-2.8658	0.0082088	0.0984418	-3.05222
CLVS1	0.452388	6.70847	2.8657	0.00821085	0.0984418	-3.05245
EMP3	0.694656	9.81509	2.86517	0.00822118	0.0984418	-3.05362
NAMPT	0.943473	14.0395	2.86514	0.00822166	0.0984418	-3.05367
TEC	0.633857	8.70973	2.86498	0.00822495	0.0984418	-3.05405
CTDSPL2	-0.350269	11.7578	-2.86453	0.00823375	0.0984654	-3.05504
RTKN2	0.893315	10.3334	2.86436	0.00823704	0.0984654	-3.05541
PALM	0.810271	8.95333	2.86379	0.00824816	0.0984895	-3.05666
SLITRK4	0.489042	6.47829	2.86353	0.00825319	0.0984895	-3.05723
CLK2	-0.476649	11.6251	-2.86348	0.00825421	0.0984895	-3.05734
TBX1	0.806397	7.38219	2.86148	0.00829362	0.0988549	-3.06176
EEA1	0.73832	12.0074	2.86137	0.00829584	0.0988549	-3.06201
ARHGEF3	0.590103	11.3381	2.86115	0.00830006	0.0988549	-3.06248
PGLYRP1	0.230492	6.34172	2.86034	0.00831616	0.0989675	-3.06428
ZNF684	-0.403507	8.33731	-2.85997	0.00832341	0.0989675	-3.06509
VANGL2	1.30429	9.82266	2.8599	0.00832475	0.0989675	-3.06524
TCF7L1	0.670348	9.33905	2.85793	0.00836388	0.0993721	-3.06959
E2F8	-0.673109	10.8306	-2.85763	0.00836995	0.0993836	-3.07027
CHD3	0.393291	13.2766	2.85607	0.00840102	0.0996705	-3.07371
TMEM128	-0.488965	10.0502	-2.8559	0.00840435	0.0996705	-3.07407
TIFAB	0.569801	6.73149	2.8549	0.0084244	0.0998249	-3.07628
TOLLIP	0.542177	12.5445	2.85474	0.00842761	0.0998249	-3.07664
WDR74	-0.451572	10.7276	-2.85366	0.00844924	0.10002	-3.07902
RNPS1	-0.383021	13.2179	-2.85263	0.00846983	0.100196	-3.08127
RRNAD1	-0.594779	10.5729	-2.85241	0.0084744	0.100196	-3.08177
ADGRF1	1.78241	10.7518	2.85198	0.00848295	0.100209	-3.08271
RDX	1.19322	11.272	2.85176	0.00848734	0.100209	-3.08319
OXR1	0.451451	11.8163	2.85159	0.0084909	0.100209	-3.08358
ZC2HC1A	0.838802	9.17197	2.84995	0.00852387	0.100537	-3.08717
ME1	0.990998	11.66	2.84936	0.00853585	0.100591	-3.08848
WDR90	-0.682643	11.7303	-2.84922	0.00853879	0.100591	-3.0888
TSPAN9	0.521352	10.672	2.84873	0.00854873	0.100648	-3.08988
CD207	1.12297	7.2699	2.84664	0.00859116	0.101086	-3.09447
ZNF33A	-0.419547	12.0596	-2.84618	0.00860061	0.101136	-3.09549
RELL2	0.680573	8.11621	2.84526	0.00861936	0.101296	-3.09751
PIGK	-0.507573	11.2103	-2.84389	0.00864751	0.101564	-3.10053
ZNF785	-0.494538	9.45917	-2.84364	0.00865261	0.101564	-3.10108
RIMBP3	0.195522	6.34724	2.84035	0.00872033	0.102296	-3.10831
ARFIP2	-0.526605	12.0137	-2.83986	0.00873047	0.102296	-3.10939
RAB17	-0.690589	10.5266	-2.83943	0.00873937	0.102296	-3.11033
FLNA	0.958839	15.6259	2.83938	0.00874036	0.102296	-3.11044
SAMD9	1.391	13.4514	2.83934	0.00874122	0.102296	-3.11053
ZNF33B	-0.442456	11.2445	-2.83773	0.00877464	0.102598	-3.11406
NSD2	-0.622699	13.0298	-2.83754	0.00877862	0.102598	-3.11449
CDADC1	-0.426883	9.27058	-2.83734	0.00878287	0.102598	-3.11493
PMS1	-0.367441	10.3381	-2.83682	0.00879358	0.102662	-3.11606
APOD	1.67781	9.38871	2.83607	0.00880923	0.102783	-3.11771
ZDHHC5	0.510898	13.7161	2.83301	0.00887344	0.103363	-3.12444
NUDT10	0.302436	6.16413	2.83292	0.00887535	0.103363	-3.12464
ZNF639	-0.438564	11.2002	-2.83271	0.00887981	0.103363	-3.12511
RALGPS2	0.575721	12.013	2.83269	0.00888019	0.103363	-3.12515
THAP9	-0.312177	8.85658	-2.83219	0.0088906	0.103423	-3.12623
MT2A	0.971179	12.0304	2.83155	0.00890407	0.103456	-3.12764
AR	0.772921	7.46804	2.83138	0.00890776	0.103456	-3.12802
7-Mar	0.380318	12.7437	2.8313	0.00890942	0.103456	-3.12819
ARHGAP32	0.74526	13.4904	2.83029	0.00893079	0.103643	-3.13041
SQOR	0.755645	11.7839	2.82905	0.00895707	0.103823	-3.13314
RABGAP1	0.377258	12.1831	2.82891	0.00896009	0.103823	-3.13345
CPB2	-0.311793	6.20485	-2.8288	0.00896232	0.103823	-3.13368
CSRP1	0.519145	13.5595	2.82841	0.00897069	0.103859	-3.13455
HSPA14	-0.44799	11.3128	-2.82722	0.00899592	0.104089	-3.13715
MYCBP2	0.702035	12.949	2.8269	0.00900283	0.104107	-3.13786
ABHD17A	0.309686	11.8426	2.82627	0.00901619	0.104142	-3.13923
GAPVD1	0.338528	12.5967	2.82614	0.00901896	0.104142	-3.13952
YWHAZ	0.580246	16.5107	2.826	0.00902186	0.104142	-3.13982
CCDC58	-0.48876	9.93756	-2.82555	0.00903148	0.104191	-3.1408
PRPS1	-0.415377	10.8934	-2.82476	0.0090484	0.104265	-3.14254
CYP39A1	0.86512	7.92243	2.82475	0.00904861	0.104265	-3.14256
IL4R	0.533667	12.8146	2.82422	0.00906001	0.104307	-3.14373
OSGIN1	0.8685	9.16096	2.82408	0.009063	0.104307	-3.14403
YPEL4	0.39262	6.76186	2.82174	0.00911331	0.104771	-3.14916
RNF144B	0.891375	10.3738	2.82171	0.009114	0.104771	-3.14923
BEND3	-0.518875	10.4824	-2.8211	0.0091271	0.104849	-3.15056
RHBDF1	0.608945	11.7317	2.82078	0.00913396	0.104849	-3.15126
CTXN3	0.198545	5.82354	2.82065	0.00913696	0.104849	-3.15156
ESR1	0.788444	7.54156	2.82001	0.00915069	0.104945	-3.15295
PLEKHF1	0.986247	9.36718	2.81815	0.00919097	0.105345	-3.15702
BORA	-0.549659	9.85662	-2.81555	0.00924777	0.105889	-3.16272
SLC35B3	-0.560891	11.1841	-2.81548	0.0092493	0.105889	-3.16288
IVD	-0.692728	12.154	-2.81348	0.00929303	0.106171	-3.16724
ALK	0.273595	6.23547	2.81344	0.00929398	0.106171	-3.16734
KCNT1	0.50099	6.86683	2.8134	0.00929476	0.106171	-3.16742
SYT16	0.736887	6.56848	2.81336	0.00929573	0.106171	-3.16751
TBKBP1	0.934736	9.56809	2.81258	0.00931277	0.106278	-3.16921
HS6ST1	0.673214	11.514	2.81243	0.00931605	0.106278	-3.16954
EPHA10	-0.938429	9.80984	-2.81172	0.0093318	0.106338	-3.1711
STON1	0.830923	9.01654	2.81166	0.00933304	0.106338	-3.17122
SLC26A8	-0.712542	7.56132	-2.81146	0.00933763	0.106338	-3.17168
RALBP1	0.519833	13.0198	2.81019	0.00936557	0.106594	-3.17444
PTCD3	-0.367791	12.298	-2.80834	0.00940667	0.106999	-3.1785
PKP3	0.85355	14.1057	2.80779	0.00941883	0.107075	-3.17969
METTL11B	-0.216263	5.92236	-2.80713	0.00943355	0.107179	-3.18114
FKTN	-0.448829	11.3721	-2.80634	0.00945108	0.107263	-3.18286
POLR2M	-0.276766	11.1627	-2.80631	0.00945191	0.107263	-3.18294
DHX15	-0.330022	13.5936	-2.8057	0.00946539	0.107353	-3.18426
C9orf64	-0.489794	10.5456	-2.80338	0.00951739	0.107857	-3.18933
ZNF14	-0.71123	9.3157	-2.80323	0.00952085	0.107857	-3.18966
KIF11	-0.60256	12.0859	-2.8027	0.00953278	0.107929	-3.19082
PLA2G6	-0.670499	10.3653	-2.80234	0.00954079	0.107957	-3.1916
EPHA1	1.48169	11.373	2.79913	0.00961332	0.108715	-3.19861
FAN1	-0.535635	10.5688	-2.79883	0.00962006	0.108728	-3.19926
HS3ST3B1	0.773065	8.32619	2.79839	0.00963007	0.108753	-3.20022
CLIC2	0.757181	9.1606	2.79825	0.0096334	0.108753	-3.20054
DEFB104B	0.144216	5.7687	2.79779	0.00964369	0.108753	-3.20153
MRPL15	-0.559107	11.3317	-2.79775	0.00964459	0.108753	-3.20161
EHBP1	0.473527	11.9666	2.79688	0.00966435	0.108851	-3.20351
HOMER1	0.73987	9.69165	2.79688	0.0096645	0.108851	-3.20352
FBXL17	0.452809	10.9849	2.79539	0.00969845	0.109171	-3.20676
COL4A3BP	0.522289	11.5295	2.79503	0.00970681	0.109202	-3.20756
VRK1	-0.386763	10.0351	-2.79256	0.00976335	0.109774	-3.21293
CSH2	-0.18032	5.78675	-2.79229	0.00976969	0.109782	-3.21353
RAB14	0.336101	13.2264	2.79165	0.00978437	0.109884	-3.21492
CEP85	-0.445071	10.6336	-2.78956	0.00983253	0.110361	-3.21946
MIS18BP1	-0.530124	11.3056	-2.78882	0.0098498	0.110433	-3.22108
TPST2	0.649956	10.917	2.7888	0.00985023	0.110433	-3.22113
LRMP	1.06613	8.3686	2.78749	0.00988075	0.110643	-3.22399
ZFYVE1	0.523847	10.7729	2.78728	0.00988554	0.110643	-3.22443
SLC39A7	-0.496519	13.0021	-2.78726	0.00988604	0.110643	-3.22448
TLX2	-0.589597	7.2335	-2.78675	0.00989802	0.110667	-3.2256
PRDM2	0.556393	11.9448	2.78659	0.00990167	0.110667	-3.22594
GNB4	0.822047	10.398	2.78644	0.00990523	0.110667	-3.22627
CLTCL1	0.973497	8.61162	2.78507	0.00993707	0.110959	-3.22924
SH3PXD2B	0.768598	11.9684	2.78452	0.00995001	0.110959	-3.23044
TP53I3	0.76605	10.6608	2.78415	0.00995872	0.110959	-3.23125
PIWIL2	-1.13349	7.89555	-2.78382	0.00996653	0.110959	-3.23198
GUCY2D	0.378308	6.37247	2.78376	0.00996796	0.110959	-3.23211
SLC43A3	-0.805404	11.2335	-2.78343	0.00997563	0.110959	-3.23282
NMU	0.979045	9.8234	2.78341	0.00997618	0.110959	-3.23287
C1orf174	-0.458214	10.5747	-2.78323	0.00998034	0.110959	-3.23326
EIF2B5	-0.40585	12.028	-2.78308	0.00998382	0.110959	-3.23358
MTF1	0.506959	11.4288	2.78289	0.00998834	0.110959	-3.234
CBFA2T3	0.815307	8.39941	2.78202	0.0100088	0.111123	-3.23589
DAP	-0.632258	13.9907	-2.78143	0.0100227	0.111214	-3.23717
DKC1	-0.457402	12.5377	-2.77801	0.0101037	0.11205	-3.24462
MIGA1	-0.485949	11.1993	-2.7773	0.0101205	0.112172	-3.24615
INIP	-0.306709	11.0963	-2.77609	0.0101494	0.112428	-3.24878
CYSLTR1	0.682973	7.75838	2.77468	0.010183	0.112696	-3.25184
VPS72	-0.476362	11.5431	-2.77459	0.0101851	0.112696	-3.25203
TRA2B	-0.347938	13.258	-2.77401	0.0101992	0.112787	-3.25331
TMEM167B	-0.415306	11.69	-2.77359	0.0102093	0.112835	-3.25422
SLC35E2	-0.541986	8.68609	-2.77313	0.0102202	0.112891	-3.2552
CCL28	-1.47696	11.8263	-2.77283	0.0102275	0.112908	-3.25586
MAPK11	0.461463	8.4199	2.77188	0.0102504	0.113097	-3.25793
TRIQK	-0.645518	11.3403	-2.77048	0.0102841	0.113404	-3.26096
THBS1	1.12147	13.9366	2.77023	0.0102901	0.113406	-3.2615
HSP90B1	-0.494526	15.8536	-2.76999	0.0102959	0.113406	-3.26202
SKA3	-0.695405	10.7174	-2.76962	0.0103048	0.11344	-3.26282
MTIF2	-0.416803	11.5745	-2.76889	0.0103225	0.113562	-3.26441
ANGEL1	-0.433658	11.2648	-2.76868	0.0103276	0.113562	-3.26486
GPN2	-0.396616	11.0583	-2.76777	0.0103498	0.113572	-3.26684
SLAIN2	0.367341	12.4965	2.76766	0.0103524	0.113572	-3.26708
DAB2	0.926726	11.305	2.76746	0.0103573	0.113572	-3.26751
TMPO	-0.555209	13.2144	-2.76746	0.0103573	0.113572	-3.26752
AL355102.2	0.272546	6.17511	2.76745	0.0103576	0.113572	-3.26754
CAPNS1	0.560088	14.5214	2.76379	0.010447	0.114488	-3.27548
CAB39L	0.786186	9.99876	2.76271	0.0104736	0.114711	-3.27782
HSPA4L	1.29857	11.0878	2.76248	0.0104791	0.114711	-3.27831
GGACT	-0.736391	8.9261	-2.76202	0.0104904	0.11477	-3.27931
TAB3	0.529082	12.0873	2.76132	0.0105077	0.114895	-3.28083
CDK7	0.437415	10.5418	2.761	0.0105155	0.114915	-3.28151
FAM213A	1.08243	11.7947	2.76044	0.0105294	0.115003	-3.28273
SHISA6	0.726615	6.94304	2.76003	0.0105395	0.115049	-3.28362
HNF4A	-0.907007	13.6057	-2.75725	0.0106084	0.115736	-3.28963
SRRM4	0.405342	6.15369	2.75616	0.0106357	0.115969	-3.292
GANAB	-0.459238	14.9186	-2.75589	0.0106423	0.115976	-3.29258
GEMIN2	-0.429419	9.01163	-2.75483	0.010669	0.116146	-3.29489
RHOG	0.423342	12.3009	2.75479	0.0106698	0.116146	-3.29496
TBC1D9	0.946567	10.7707	2.75455	0.0106759	0.116148	-3.29549
EXOSC10	-0.288591	12.4152	-2.75399	0.0106899	0.116235	-3.29669
GDF7	0.864485	7.51097	2.75278	0.0107203	0.1165	-3.29932
PRUNE1	-0.497289	11.1401	-2.75164	0.0107488	0.116745	-3.30177
CATSPERB	-1.15909	9.54013	-2.75118	0.0107605	0.116799	-3.30277
TJP1	0.554382	13.9447	2.75097	0.0107657	0.116799	-3.30322
PRC1	-0.63079	12.181	-2.75058	0.0107758	0.116832	-3.30408
MPP1	0.740148	9.26995	2.75038	0.0107808	0.116832	-3.30451
PRDX3	-0.501004	13.1966	-2.74959	0.0108008	0.116984	-3.30622
CYB5R1	0.603691	11.4094	2.74858	0.0108262	0.117193	-3.30839
L2HGDH	-0.452574	10.318	-2.74724	0.0108603	0.117453	-3.31129
RANBP10	0.364281	11.2318	2.74716	0.0108623	0.117453	-3.31146
GABRB3	-1.98479	8.83722	-2.74556	0.0109032	0.117812	-3.31493
C8orf33	-0.542086	11.7437	-2.74539	0.0109075	0.117812	-3.31529
NBPF11	-0.54131	9.59957	-2.74491	0.0109197	0.117878	-3.31632
CA9	-1.7395	9.2549	-2.74443	0.0109321	0.117911	-3.31737
STARD8	0.680626	9.1873	2.74399	0.0109434	0.117911	-3.31832
CRYM	0.858471	7.79812	2.74385	0.0109468	0.117911	-3.31861
ECT2	-0.709788	13.2061	-2.74366	0.0109517	0.117911	-3.31902
PDLIM4	1.20227	10.1591	2.74361	0.010953	0.117911	-3.31913
CYB5R2	0.676057	9.90481	2.74275	0.0109752	0.118085	-3.32099
IQCC	-0.401306	8.61202	-2.74236	0.0109853	0.118128	-3.32184
PSG4	0.573479	6.24955	2.74169	0.0110024	0.118247	-3.32328
GDPD3	1.0279	9.64378	2.74136	0.0110109	0.118273	-3.32399
AHDC1	0.784115	12.2455	2.7411	0.0110177	0.118281	-3.32456
PRKAB2	-0.510638	11.375	-2.7408	0.0110253	0.118298	-3.3252
RFX2	0.755802	10.3302	2.7405	0.0110332	0.118316	-3.32585
MPRIP	0.460028	13.9641	2.73878	0.0110774	0.118726	-3.32955
ZNF689	-0.458098	9.75811	-2.73714	0.0111201	0.119117	-3.33309
FARSB	-0.514248	12.1221	-2.73531	0.0111678	0.119563	-3.33704
NRIP1	0.612258	12.384	2.73505	0.0111746	0.11957	-3.3376
ANP32E	-0.522415	12.2424	-2.73468	0.0111843	0.119608	-3.3384
REPS2	-1.13941	11.0739	-2.73337	0.0112185	0.119844	-3.34122
MAGEA12	-1.93016	6.87642	-2.73337	0.0112187	0.119844	-3.34123
BEX3	1.09609	9.73168	2.73297	0.0112291	0.11989	-3.34209
IFNLR1	0.884236	9.83272	2.73266	0.0112371	0.119906	-3.34275
SPPL3	0.386453	12.5077	2.73244	0.0112429	0.119906	-3.34322
LRR1	-0.3904	9.69852	-2.73102	0.0112803	0.120195	-3.34628
STEAP1	-0.775062	10.5823	-2.73079	0.0112865	0.120195	-3.34679
DDOST	-0.36758	13.8507	-2.73071	0.0112885	0.120195	-3.34695
RPA2	-0.519408	11.0382	-2.73023	0.0113013	0.120265	-3.34799
MCIDAS	-0.720564	7.60607	-2.72935	0.0113245	0.12037	-3.34988
RPN1	-0.422278	14.5244	-2.72921	0.0113282	0.12037	-3.35019
TM9SF3	-0.443899	14.9296	-2.72915	0.0113297	0.12037	-3.3503
EDDM13	0.369046	7.25387	2.72848	0.0113475	0.120456	-3.35175
LRRC8C	0.843628	10.5778	2.72838	0.0113502	0.120456	-3.35197
APOBEC3G	0.804073	9.06915	2.72709	0.0113846	0.120712	-3.35476
A1CF	-1.76082	9.38239	-2.72701	0.0113867	0.120712	-3.35493
ARHGAP30	0.832104	10.1758	2.72672	0.0113943	0.120728	-3.35555
SLBP	-0.555175	11.8978	-2.72636	0.0114039	0.120764	-3.35632
UNC79	0.349352	6.85767	2.72568	0.0114221	0.120891	-3.35779
1-Dec	0.232379	6.10597	2.72474	0.0114472	0.12109	-3.35981
COPS7B	-0.411808	11.1268	-2.72413	0.0114633	0.121195	-3.36111
FOXG1	0.287265	6.20021	2.72335	0.0114844	0.121316	-3.3628
TOM1L1	-0.439905	11.7428	-2.72324	0.0114872	0.121316	-3.36302
ZNF431	0.706257	11.0134	2.72225	0.0115138	0.121499	-3.36516
UBIAD1	-0.395618	10.9723	-2.72213	0.011517	0.121499	-3.36541
LYVE1	0.874608	7.93773	2.72155	0.0115327	0.121524	-3.36667
ASPG	1.42587	8.36477	2.72147	0.0115348	0.121524	-3.36683
ADCY7	0.974731	10.4727	2.72135	0.0115381	0.121524	-3.3671
SMPD3	-1.33862	11.7548	-2.72073	0.0115548	0.121634	-3.36843
CPNE2	0.641897	10.8006	2.72038	0.0115642	0.121667	-3.36918
MAL2	0.624711	15.0687	2.72014	0.0115705	0.121668	-3.36968
ACKR1	1.33461	9.02963	2.71983	0.011579	0.121681	-3.37036
ENTHD1	0.324811	6.1501	2.71964	0.0115842	0.121681	-3.37078
ATOX1	0.414906	10.7578	2.71775	0.0116354	0.122152	-3.37483
ZSWIM5	-0.967064	10.4272	-2.71698	0.0116564	0.122307	-3.37649
TECR	0.612891	13.4364	2.71623	0.0116767	0.122454	-3.3781
MB	0.774797	6.74508	2.71561	0.0116935	0.122486	-3.37942
FAM156B	-0.161973	6.28458	-2.71552	0.011696	0.122486	-3.37962
NSUN6	-0.320122	9.42186	-2.71543	0.0116986	0.122486	-3.37982
PLD1	0.721892	11.7677	2.71486	0.0117139	0.122566	-3.38103
SAMHD1	0.77059	12.7006	2.71469	0.0117188	0.122566	-3.38141
C4orf46	-0.538049	10.1228	-2.7136	0.0117486	0.122812	-3.38375
AC007906.2	1.33901	7.95188	2.71335	0.0117554	0.122817	-3.38429
ICK	-0.551864	12.0509	-2.71312	0.0117618	0.122818	-3.38478
RASGRP3	0.718969	9.9844	2.71202	0.0117919	0.123046	-3.38714
PDIA3	-0.438082	15.4018	-2.71186	0.0117963	0.123046	-3.38748
MLLT11	0.644389	9.18841	2.71113	0.0118163	0.123189	-3.38904
PRDM8	1.19202	8.51399	2.71062	0.0118304	0.12327	-3.39014
NOP58	-0.473987	12.748	-2.71032	0.0118388	0.123292	-3.39079
EMC1	-0.317998	12.5991	-2.71007	0.0118456	0.123296	-3.39132
CSTF2T	-0.521571	10.7636	-2.70945	0.0118628	0.123409	-3.39265
SNURF	0.244265	6.229	2.7092	0.0118695	0.123413	-3.39317
MCM3	-0.612602	13.1756	-2.70749	0.0119171	0.123842	-3.39686
ARL17B	-0.523304	7.37088	-2.70726	0.0119234	0.123842	-3.39734
ATP7B	-1.22171	11.404	-2.70688	0.011934	0.123886	-3.39816
SCAI	-0.3574	10.224	-2.70542	0.0119744	0.124204	-3.40128
BZW1	0.405579	13.4307	2.70532	0.0119774	0.124204	-3.40151
CPNE8	1.00056	9.41038	2.70499	0.0119866	0.124233	-3.40221
ALG3	-0.559695	12.6209	-2.70352	0.0120276	0.124507	-3.40536
CLUAP1	-0.517896	9.8568	-2.70339	0.0120312	0.124507	-3.40563
CTTNBP2NL	0.582391	12.1371	2.70336	0.0120322	0.124507	-3.4057
EVPLL	0.488275	6.37383	2.70234	0.0120608	0.124707	-3.40789
SCUBE2	0.650839	7.76034	2.70221	0.0120643	0.124707	-3.40816
ZBTB7A	0.441301	13.8055	2.70185	0.0120744	0.124719	-3.40893
HIST1H2BN	-0.746005	7.93596	-2.70172	0.0120782	0.124719	-3.40922
LCN10	0.362043	6.19709	2.7009	0.0121012	0.124862	-3.41097
PCDHGB6	0.646359	7.82495	2.70056	0.0121107	0.124862	-3.41169
FAM25C	0.290763	5.92343	2.70054	0.0121114	0.124862	-3.41174
DTWD1	-0.300637	10.1389	-2.69983	0.0121313	0.125002	-3.41326
SPAG1	0.723416	11.3898	2.69874	0.0121621	0.12518	-3.41558
ETF1	0.380775	13.1038	2.69854	0.0121679	0.12518	-3.41602
BCL6	0.750242	11.4333	2.69854	0.0121679	0.12518	-3.41603
ZNF148	-0.274553	12.2216	-2.69782	0.0121882	0.125255	-3.41756
C7orf73	0.580005	11.959	2.69765	0.012193	0.125255	-3.41792
PDE8B	0.445839	8.50804	2.69758	0.0121949	0.125255	-3.41807
KIAA1549L	1.27547	9.06659	2.69732	0.0122023	0.125255	-3.41862
TRIM16	0.872069	11.5912	2.69715	0.0122073	0.125255	-3.419
UCK2	-0.520545	12.033	-2.69603	0.0122391	0.125456	-3.42139
TRAPPC11	0.316985	11.6472	2.69601	0.0122398	0.125456	-3.42144
GLIPR1	0.896512	10.098	2.69574	0.0122474	0.125468	-3.42201
PXYLP1	-0.663625	10.0489	-2.69527	0.0122608	0.125481	-3.42302
SYTL5	1.52497	8.68752	2.69524	0.0122615	0.125481	-3.42307
MRTO4	-0.452708	11.6625	-2.69455	0.0122812	0.125551	-3.42455
TPSAB1	1.2457	9.27557	2.69455	0.0122813	0.125551	-3.42456
KRTAP4-8	0.179733	5.80025	2.6929	0.0123284	0.125947	-3.42807
PRKAR2B	0.748161	8.91637	2.69273	0.0123333	0.125947	-3.42845
CLASP1	0.324618	12.3258	2.69249	0.0123401	0.125947	-3.42895
TTC9C	-0.386625	10.0952	-2.69209	0.0123516	0.125947	-3.42981
SASS6	-0.543531	9.9975	-2.69175	0.0123613	0.125947	-3.43053
PAICS	-0.495725	13.2302	-2.6916	0.0123657	0.125947	-3.43085
PIAS3	0.526701	11.6552	2.6915	0.0123686	0.125947	-3.43107
ACVRL1	0.764967	10.3125	2.69139	0.0123717	0.125947	-3.43131
LCLAT1	-0.402663	11.2841	-2.69074	0.0123904	0.126072	-3.43269
C3orf35	-0.544809	7.4523	-2.69007	0.0124099	0.126204	-3.43414
SLC26A9	1.8239	9.40372	2.6896	0.0124235	0.126241	-3.43514
C11orf63	0.707571	7.72414	2.68949	0.0124265	0.126241	-3.43537
RBMS2	0.671732	12.2522	2.68909	0.0124381	0.126293	-3.43622
AP002990.1	-0.383297	8.04338	-2.68778	0.0124761	0.126538	-3.43903
TSPAN12	-0.87433	10.2	-2.68758	0.0124817	0.126538	-3.43944
HDC	0.754127	7.17061	2.68756	0.0124823	0.126538	-3.43948
DLGAP2	0.333287	6.14224	2.68736	0.0124882	0.126538	-3.43992
POLA1	-0.470529	11.0387	-2.68669	0.0125075	0.126668	-3.44134
C19orf33	1.01402	12.1028	2.68613	0.012524	0.126769	-3.44255
FOXA1	-0.806025	12.055	-2.68466	0.0125666	0.127118	-3.44568
RALGDS	0.703672	13.0344	2.68438	0.012575	0.127118	-3.44629
TMEM14B	-0.573106	11.558	-2.68427	0.0125781	0.127118	-3.44651
TRIM7	1.22193	9.50312	2.68291	0.0126179	0.127455	-3.44942
ZNF724	-0.83204	7.75006	-2.68236	0.012634	0.127551	-3.45059
DOC2B	1.64379	10.8293	2.68164	0.012655	0.127697	-3.45212
CNN2	0.73486	13.098	2.68139	0.0126625	0.127707	-3.45266
CATSPER2	-0.577748	9.27987	-2.68045	0.0126902	0.127813	-3.45467
ZFHX2	-0.739535	8.7502	-2.68043	0.0126907	0.127813	-3.4547
CMC1	-0.44451	9.95804	-2.68032	0.0126941	0.127813	-3.45495
RFC5	-0.427911	10.5865	-2.68001	0.0127031	0.127813	-3.4556
PRKACA	0.274853	12.0541	2.67972	0.0127116	0.127813	-3.45622
MUC20	1.36191	11.4885	2.67969	0.0127125	0.127813	-3.45628
PAIP2B	1.29946	8.7822	2.67847	0.0127484	0.127899	-3.45887
FAM109B	-0.667808	10.1966	-2.67831	0.0127533	0.127899	-3.45923
CDC7	-0.670458	9.68907	-2.67822	0.012756	0.127899	-3.45942
PDPR	-0.71363	11.7105	-2.67811	0.0127591	0.127899	-3.45964
SLC25A40	-0.671114	11.2496	-2.67809	0.0127597	0.127899	-3.45968
NEDD4	0.627479	10.8096	2.67807	0.0127604	0.127899	-3.45974
TSPAN14	0.521535	13.3647	2.67773	0.0127705	0.127922	-3.46046
CLEC9A	0.334302	6.27546	2.67749	0.0127776	0.127922	-3.46098
CFAP53	-0.362928	6.9704	-2.67733	0.0127823	0.127922	-3.46131
NCK1	0.447216	11.2653	2.67652	0.0128064	0.128097	-3.46305
ZNF883	-1.25044	7.79885	-2.67446	0.0128676	0.128643	-3.46742
BRPF3	-0.417256	12.3941	-2.67365	0.0128918	0.128765	-3.46915
FASTKD3	-0.405339	9.72137	-2.67336	0.0129006	0.128765	-3.46978
FAM162B	0.503348	7.04777	2.67299	0.0129115	0.128765	-3.47055
ALOX15	1.00709	6.90879	2.67288	0.0129147	0.128765	-3.47078
AP4E1	0.406549	10.652	2.67276	0.0129185	0.128765	-3.47105
CDK1	-0.653654	11.893	-2.67273	0.0129195	0.128765	-3.47112
RXRA	0.70088	12.7321	2.67234	0.0129311	0.128815	-3.47194
C11orf42	-0.407479	6.80613	-2.67084	0.0129761	0.129104	-3.47514
SKP2	-0.688489	11.5379	-2.67066	0.0129815	0.129104	-3.47552
PYROXD2	-0.801659	8.79418	-2.67046	0.0129873	0.129104	-3.47593
SLC5A10	0.301579	6.7399	2.67016	0.0129964	0.129104	-3.47657
XCR1	0.934563	7.57757	2.67016	0.0129965	0.129104	-3.47658
ZBTB46	0.445853	9.54644	2.67005	0.0129998	0.129104	-3.47681
KRTCAP2	-0.464776	10.7815	-2.66815	0.0130572	0.129607	-3.48085
SUSD6	0.597094	12.4927	2.66645	0.0131086	0.12999	-3.48447
DDX50	-0.230037	11.0158	-2.66625	0.0131148	0.12999	-3.4849
C17orf58	-0.422216	9.5053	-2.66621	0.0131158	0.12999	-3.48497
C1orf27	-0.449844	11.4863	-2.66515	0.0131483	0.130246	-3.48724
GPHN	-0.490903	10.939	-2.6647	0.0131619	0.130315	-3.48819
FABP3	0.745783	8.1932	2.6643	0.0131739	0.130368	-3.48903
1-Mar	-0.729096	10.0424	-2.66244	0.0132309	0.130865	-3.49299
ITM2B	0.454055	15.5281	2.66209	0.0132416	0.130875	-3.49373
MIOS	0.421726	11.6139	2.66197	0.0132453	0.130875	-3.49399
XYLT1	0.696818	11.1521	2.66161	0.0132564	0.130918	-3.49476
MTFR1	-0.408408	11.4326	-2.66109	0.0132724	0.131009	-3.49586
ITSN2	0.529666	12.9387	2.66037	0.0132944	0.131069	-3.49739
TRPV4	1.38868	9.11298	2.66031	0.0132963	0.131069	-3.49752
SHISA5	0.490889	13.5151	2.66007	0.0133036	0.131069	-3.49802
MARCKSL1	-0.760417	14.1377	-2.65993	0.0133081	0.131069	-3.49833
BAIAP2	1.12599	12.1804	2.65979	0.0133121	0.131069	-3.49861
TET2	0.668978	11.8359	2.65869	0.0133463	0.131146	-3.50096
AP1B1	0.515682	13.6552	2.65839	0.0133554	0.131146	-3.50159
TSC22D2	0.641804	12.2043	2.65836	0.0133562	0.131146	-3.50164
CXCL12	1.15239	10.1722	2.65803	0.0133664	0.131146	-3.50234
ZNF677	0.600414	7.68214	2.65793	0.0133695	0.131146	-3.50255
TMEM260	-0.354275	10.6274	-2.65779	0.0133741	0.131146	-3.50287
SETBP1	1.13541	9.19383	2.65753	0.013382	0.131146	-3.50341
HPGDS	0.613941	6.87368	2.65746	0.0133841	0.131146	-3.50356
ITGB3BP	-0.454415	10.0016	-2.65742	0.0133853	0.131146	-3.50364
ARHGEF18	0.539303	9.77148	2.65736	0.0133872	0.131146	-3.50377
COBLL1	0.745192	12.3216	2.65559	0.0134421	0.131618	-3.50753
ADO	-0.379926	11.2352	-2.65532	0.0134505	0.131633	-3.5081
TCN1	1.7034	9.71654	2.65436	0.0134804	0.13186	-3.51013
RRN3	-0.456951	11.6759	-2.65399	0.0134919	0.131906	-3.51091
TMEM263	-0.704395	11.6571	-2.65337	0.0135113	0.131913	-3.51224
MAP3K8	0.81221	10.3554	2.65309	0.0135199	0.131913	-3.51282
CLDN4	0.643833	15.0453	2.65287	0.013527	0.131913	-3.5133
SOGA1	1.07995	12.1773	2.6528	0.013529	0.131913	-3.51343
GAB3	0.584231	8.15769	2.65253	0.0135375	0.131913	-3.51401
[truncated: 17,487 more rows]

## Sheet: Table S8
Table S8. Differential expression gene from GSE 74553 used in Figure 6A.
Symbol	logFC	AveExpr	t	P.Value	adj.P.Val	B
NDRG4	2.0333	5.22585	9.33809	1.29e-07	0.00324882	4.7538
LOC100506497	-2.3792	4.68513	-6.47447	1.08e-05	0.13617	2.30227
LPCAT3	-1.0093	9.98882	-6.0415	2.32e-05	0.160486	1.81596
TTC25	1.28191	4.05999	5.98884	2.55e-05	0.160486	1.75448
UBASH3B	1.18216	6.59698	5.77791	3.75e-05	0.188219	1.50306
B4GALNT1	1.89817	5.27581	5.51869	6.04e-05	0.243639	1.18278
CACNG4	2.84632	5.87506	5.36886	8e-05	0.243639	0.991973
LOC100287482	0.926955	4.48229	5.34618	8.35e-05	0.243639	0.962738
C1orf220	-1.00575	6.18616	-5.3228	8.73e-05	0.243639	0.932484
LOC100130557	-0.830657	5.60649	-5.09635	0.000134277	0.337411	0.634393
HOMEZ	-0.757604	5.81629	-5.02947	0.000152692	0.348804	0.544582
TNFSF9	0.723606	5.40285	4.91076	0.000192076	0.358272	0.383209
ABCB8	0.679218	6.19075	4.88123	0.000203414	0.358272	0.342675
LOC100505774	-1.19891	4.84396	-4.80451	0.000236201	0.358272	0.236686
LOC84856	1.86629	6.20872	4.78978	0.000243097	0.358272	0.216218
NT5C3L	0.660844	7.41596	4.77629	0.000249593	0.358272	0.197442
LOC100506219	-1.12608	5.5988	-4.76009	0.000257632	0.358272	0.17485
SLC35B3	-0.879084	7.81519	-4.74167	0.000267097	0.358272	0.149108
PLA2R1	1.35031	7.72884	4.71009	0.000284161	0.358272	0.104854
KIF5A	1.67837	3.83613	4.70831	0.000285158	0.358272	0.10235
DNAJB6	0.66344	8.87496	4.66675	0.000309425	0.361126	0.0438473
LFNG	-1.00103	6.76142	-4.6558	0.000316172	0.361126	0.0283703
NAB2	1.14741	5.55967	4.58553	0.000363184	0.361175	-0.0713366
CCRN4L	1.22725	6.5038	4.55766	0.000383762	0.361175	-0.111096
CCNYL2	1.41707	4.18529	4.5571	0.000384187	0.361175	-0.111895
C14orf149	-0.796263	7.28985	-4.55208	0.000388026	0.361175	-0.119076
ANKRD37	1.19727	6.17244	4.52382	0.000410369	0.361175	-0.159545
NFE2L1	0.725297	9.91238	4.49971	0.00043048	0.361175	-0.194184
AP5M1	-0.790135	8.02089	-4.48875	0.000439954	0.361175	-0.20996
DDIT3	1.52341	5.92065	4.48402	0.000444107	0.361175	-0.216772
LOC100289455	-1.27251	4.59853	-4.48235	0.000445576	0.361175	-0.219168
LOC113230	-1.40841	6.60301	-4.44568	0.000479285	0.376359	-0.272115
WWC3	0.966109	6.60981	4.4157	0.000508787	0.385133	-0.315566
C9orf85	-1.09559	6.35818	-4.39971	0.000525266	0.385133	-0.338783
TUBG2	0.803812	8.4385	4.36838	0.000559169	0.385133	-0.3844
LOC100131655	-0.84275	5.26114	-4.35517	0.000574126	0.385133	-0.403677
TFE3	0.686969	8.7286	4.35069	0.000579288	0.385133	-0.410217
PCOLCE2	1.26995	4.67431	4.33392	0.000599048	0.385133	-0.434737
TRAV1-2	-1.46541	4.92382	-4.32597	0.000608659	0.385133	-0.44638
HPDL	-1.29048	6.10645	-4.32236	0.000613073	0.385133	-0.451668
FCRL6	-0.709244	5.44568	-4.2684	0.0006831	0.410957	-0.530939
MIR181A2	-0.898137	3.69986	-4.26564	0.00068689	0.410957	-0.535001
IGFBP2	-1.16509	8.46818	-4.24783	0.000711904	0.411811	-0.561271
PPP2R2C	2.30011	5.3766	4.24144	0.000721096	0.411811	-0.570699
SLC16A3	1.31132	8.02881	4.18218	0.000812373	0.443555	-0.658443
HAP1	0.822158	4.04077	4.17859	0.000818273	0.443555	-0.663779
PHLDA3	0.802834	6.36531	4.16984	0.000832823	0.443555	-0.67678
CISH	-0.801879	6.21502	-4.16129	0.000847287	0.443555	-0.689486
H2AFV	-0.701238	7.29523	-4.1255	0.000910715	0.447903	-0.742819
TYRO3P	-0.774242	5.39324	-4.10481	0.000949544	0.447903	-0.773708
SCN3A	1.11949	4.88917	4.09796	0.000962788	0.447903	-0.783963
FLJ38717	-0.828372	5.46469	-4.09097	0.000976466	0.447903	-0.79441
TNFSF4	1.12697	4.94313	4.07644	0.00100558	0.447903	-0.816181
BRSK2	0.790547	5.3127	4.04076	0.00108083	0.447903	-0.86972
CDC42EP5	-0.965999	5.8886	-4.03541	0.0010926	0.447903	-0.877761
SHISA4	1.02231	5.53369	4.02459	0.00111681	0.447903	-0.894039
KIAA1609	0.685756	6.91275	4.02124	0.0011244	0.447903	-0.899073
ZSCAN16	-0.752641	5.72686	-4.01822	0.0011313	0.447903	-0.903625
ZNF525	1.54138	5.59481	3.99738	0.00118011	0.447903	-0.935034
SLC7A5P2	1.15332	6.50873	3.9956	0.00118437	0.447903	-0.937718
C14orf101	-0.911909	7.8378	-3.99393	0.00118838	0.447903	-0.940233
AARS	0.799038	9.98867	3.98471	0.0012108	0.447903	-0.954146
SLC22A23	-1.2612	7.28594	-3.98052	0.00122114	0.447903	-0.960474
FOXA3	-0.970993	6.27844	-3.97995	0.00122255	0.447903	-0.961332
RN5S365	-1.1855	3.80032	-3.97807	0.00122722	0.447903	-0.964176
CMTM3	0.874915	7.08044	3.97556	0.00123349	0.447903	-0.967971
PLK2	1.20591	7.15034	3.97115	0.00124457	0.447903	-0.974629
PPAN-P2RY11	-0.534954	6.09179	-3.96569	0.00125844	0.447903	-0.982886
ZNF280A	1.91222	4.36347	3.95885	0.00127602	0.447903	-0.993226
CDC14B	-0.805696	4.63523	-3.95702	0.00128077	0.447903	-0.995993
PABPC1L	0.723139	7.17824	3.95647	0.0012822	0.447903	-0.996829
EDEM3	-0.993334	8.80178	-3.95562	0.00128441	0.447903	-0.998109
LOC340544	-1.12206	5.06332	-3.92976	0.00135365	0.447903	-1.03727
VWA2	-0.830553	5.8417	-3.92382	0.00137008	0.447903	-1.04628
FAM82B	-0.474188	7.09205	-3.91313	0.00140014	0.447903	-1.06249
SCN2A	2.96171	4.95675	3.91144	0.00140497	0.447903	-1.06506
CACNB1	0.852326	6.90707	3.90904	0.00141184	0.447903	-1.06871
LOC100128668	-0.868934	5.41932	-3.90551	0.00142201	0.447903	-1.07407
CLIP4	1.12779	7.62737	3.89993	0.00143821	0.447903	-1.08253
C5orf65	0.68315	3.63039	3.89067	0.00146555	0.447903	-1.09661
C12orf26	-0.557873	5.74712	-3.88026	0.0014969	0.447903	-1.11244
WDR52	-0.832944	6.76401	-3.86219	0.00155294	0.447903	-1.13994
LOC100288798	-0.595659	5.73507	-3.85692	0.00156967	0.447903	-1.14796
AGPHD1	-0.921547	6.80691	-3.84645	0.00160351	0.447903	-1.16393
LOC100507474	0.782101	6.9909	3.84274	0.00161563	0.447903	-1.16957
AKR1A1	-0.565928	8.27005	-3.82415	0.00167797	0.447903	-1.19795
ZSCAN18	0.694661	5.48641	3.82311	0.00168153	0.447903	-1.19954
MMP24	1.36067	5.43981	3.82262	0.00168322	0.447903	-1.20029
PPCS	-0.55191	7.28151	-3.82146	0.00168717	0.447903	-1.20205
BTBD2	-0.826278	9.70391	-3.81359	0.00171444	0.447903	-1.21407
LOC220906	-0.585774	7.11992	-3.81296	0.00171666	0.447903	-1.21505
ACO1	-0.769948	9.8758	-3.80521	0.00174398	0.447903	-1.22689
PRPF4B	-0.710173	8.24836	-3.80492	0.00174501	0.447903	-1.22733
LOC401442	-0.496614	3.58558	-3.80398	0.00174836	0.447903	-1.22877
TMOD4	-0.668419	3.51433	-3.79614	0.0017765	0.447903	-1.24075
RPP25	-0.907847	7.9414	-3.79375	0.00178518	0.447903	-1.24442
RN5S260	-1.46681	6.27834	-3.79242	0.00179002	0.447903	-1.24645
ZNF618	-0.795084	7.12681	-3.79168	0.00179271	0.447903	-1.24758
C7orf31	-1.06728	6.8666	-3.78777	0.00180706	0.447903	-1.25356
PRAME	2.47967	5.4494	3.78729	0.00180883	0.447903	-1.25429
UBE2Z	0.657224	8.84044	3.78545	0.00181562	0.447903	-1.25711
GNAQ	-0.607294	8.69891	-3.78477	0.00181814	0.447903	-1.25815
DECR1	-0.628063	6.68815	-3.77943	0.00183803	0.448408	-1.26632
CHKB-CPT1B	-0.59237	7.44089	-3.76827	0.00188032	0.452546	-1.28341
SMEK1	-0.386996	8.50389	-3.76549	0.00189101	0.452546	-1.28767
ETFA	-0.832274	9.21941	-3.75814	0.00191957	0.454702	-1.29894
MFSD12	0.546004	7.7213	3.75391	0.00193621	0.454702	-1.30543
MMP11	1.40612	5.39222	3.74528	0.0019706	0.455564	-1.31867
OTUD5	0.678009	8.32893	3.74378	0.00197665	0.455564	-1.32098
LOC100505730	-0.798613	4.7579	-3.72499	0.00205389	0.455564	-1.34982
PGAM4	0.506706	6.1408	3.71835	0.00208192	0.455564	-1.36002
RN5S55	0.587881	4.87973	3.71752	0.00208542	0.455564	-1.36129
RN5S289	-0.872375	6.42137	-3.71295	0.00210499	0.455564	-1.36832
PIWIL4	-1.16839	7.07274	-3.71056	0.00211527	0.455564	-1.37199
SEMA4F	0.875023	6.48643	3.70728	0.00212946	0.455564	-1.37703
SUN3	0.488217	2.60011	3.70285	0.00214883	0.455564	-1.38385
GATA4	-2.33472	5.78921	-3.69749	0.00217245	0.455564	-1.39209
SAT1	0.768786	11.2758	3.69645	0.00217707	0.455564	-1.39369
KRTAP5-8	-1.06605	5.13187	-3.6914	0.00219962	0.455564	-1.40145
GPR143	1.521	4.56925	3.68774	0.00221615	0.455564	-1.4071
OLR1	1.47954	6.9042	3.68607	0.0022237	0.455564	-1.40966
TMPRSS4-AS1	-0.462154	3.59274	-3.68388	0.00223365	0.455564	-1.41303
TLR5	-0.971225	7.35407	-3.68189	0.00224276	0.455564	-1.41609
IGFBP3	0.981585	7.91262	3.67817	0.00225989	0.455564	-1.42183
TSPAN13	-0.749336	10.0644	-3.6768	0.00226622	0.455564	-1.42394
TRDMT1	-0.826836	5.13103	-3.6655	0.0023191	0.459135	-1.44134
MIR3650	-0.605168	4.51461	-3.6652	0.00232052	0.459135	-1.4418
C10orf113	1.78261	3.23751	3.65075	0.00239003	0.46594	-1.46407
CLGN	0.935992	3.64684	3.65035	0.002392	0.46594	-1.4647
EXOSC3	-0.692657	6.87638	-3.6409	0.00243864	0.46813	-1.47928
SOWAHC	0.995386	5.89894	3.64052	0.0024405	0.46813	-1.47985
ADAMTS7	0.703823	5.87026	3.63588	0.00246378	0.468708	-1.48702
TOMM20L	-0.782348	3.16699	-3.6291	0.00249816	0.468708	-1.49749
CATSPER2	-1.0026	6.24591	-3.62884	0.00249948	0.468708	-1.49789
LOC654342	1.46632	7.9464	3.62305	0.0025292	0.470769	-1.50682
ADAM30	0.596518	2.39168	3.61403	0.00257627	0.476004	-1.52075
PPP4R1L	0.606628	5.90148	3.60814	0.0026075	0.478257	-1.52986
RHOD	0.789484	8.13065	3.60356	0.00263201	0.479254	-1.53693
WDR60	0.62627	7.83646	3.59488	0.00267913	0.482255	-1.55036
EPDR1	1.09995	5.53202	3.58531	0.00273206	0.482255	-1.56515
C6orf165	0.995648	2.66252	3.58482	0.00273479	0.482255	-1.56591
RAB24	0.674247	6.8796	3.58023	0.00276057	0.482255	-1.57301
MANSC4	-0.839542	3.54219	-3.57816	0.00277231	0.482255	-1.57622
PATZ1	-0.618836	6.83647	-3.576	0.00278453	0.482255	-1.57955
HIST1H3I	-0.742725	11.5232	-3.57584	0.00278547	0.482255	-1.5798
LOC440910	1.68689	5.86036	3.57294	0.00280202	0.482255	-1.58429
USP35	0.690441	6.36591	3.55933	0.0028811	0.492328	-1.60536
C16orf48	0.570625	5.1772	3.55087	0.00293138	0.492328	-1.61846
RN5S115	0.688038	2.34966	3.54627	0.00295909	0.492328	-1.62559
VSIG2	-1.24586	8.71059	-3.5455	0.00296372	0.492328	-1.62677
PLA2G15	0.649929	8.3795	3.54528	0.0029651	0.492328	-1.62712
RNU7-80P	-1.25331	3.93744	-3.54314	0.00297811	0.492328	-1.63044
DEGS2	-1.1108	6.10215	-3.53491	0.00302864	0.493499	-1.64319
PLCXD1	1.10585	5.66653	3.52996	0.00305942	0.493499	-1.65085
HAPLN1	-1.30343	3.78762	-3.52499	0.00309068	0.493499	-1.65856
KIAA1683	-0.645313	4.66328	-3.52321	0.003102	0.493499	-1.66133
C11orf84	0.75114	6.6386	3.52248	0.00310664	0.493499	-1.66246
CKMT1A	-1.51335	6.39397	-3.52131	0.00311407	0.493499	-1.66427
SERPINI1	1.0254	5.05658	3.51489	0.00315522	0.493499	-1.67423
POPDC3	1.51275	3.18391	3.50827	0.00319826	0.493499	-1.6845
MESDC2	-0.696855	6.8016	-3.50337	0.00323043	0.493499	-1.69209
LINC00487	0.669876	3.73586	3.50317	0.00323181	0.493499	-1.69242
UNKL	0.381152	5.54386	3.49473	0.00328808	0.493499	-1.70551
SETMAR	-0.596214	6.83281	-3.49397	0.00329315	0.493499	-1.70668
LOC100506071	-0.992933	4.89064	-3.49286	0.00330064	0.493499	-1.70841
APBA1	-0.79639	5.84676	-3.48939	0.00332416	0.493499	-1.7138
IDNK	-1.10679	6.81509	-3.48874	0.00332857	0.493499	-1.7148
BDNF	0.49627	4.16684	3.4873	0.00333838	0.493499	-1.71704
HCG4B	-1.08644	4.10355	-3.48671	0.00334245	0.493499	-1.71796
PSMD4	0.662366	5.31978	3.48522	0.00335263	0.493499	-1.72027
CCDC88C	-0.617135	7.32792	-3.48085	0.00338279	0.493499	-1.72707
FAM53B	-0.670389	6.66945	-3.47714	0.00340851	0.493499	-1.73282
PEA15	0.48879	11.0461	3.47483	0.00342466	0.493499	-1.73641
MIR4312	-0.476908	5.65836	-3.46794	0.00347326	0.493499	-1.74711
CX3CR1	-0.783198	4.19481	-3.46789	0.00347364	0.493499	-1.74719
ANKRD33B	0.647015	4.34344	3.46575	0.00348886	0.493499	-1.75051
ZNF780A	-0.71143	6.45645	-3.46189	0.00351656	0.493499	-1.75652
SLC5A3	0.562971	5.66078	3.46139	0.00352014	0.493499	-1.75729
PSMD11	0.624462	9.26876	3.4544	0.00357085	0.493499	-1.76815
TCEANC2	-0.610805	6.44921	-3.44972	0.0036052	0.493499	-1.77543
CFD	-1.5562	8.31548	-3.44819	0.00361646	0.493499	-1.7778
EFNB2	1.16702	7.82358	3.44388	0.00364849	0.493499	-1.7845
FAF1	-0.434543	8.41777	-3.44323	0.00365341	0.493499	-1.78552
POTEG	1.65065	6.78211	3.44101	0.00367002	0.493499	-1.78897
TMEM140	1.11708	7.58188	3.43955	0.00368099	0.493499	-1.79123
LOC100506191	1.08839	5.13718	3.43868	0.00368758	0.493499	-1.7926
GZF1	0.605835	6.11159	3.4332	0.00372916	0.493499	-1.80112
RAPGEF2	0.696204	8.16653	3.43262	0.00373357	0.493499	-1.80202
RAB36	0.951361	6.11678	3.42641	0.0037813	0.493499	-1.81167
KIAA1024	-1.18137	5.79615	-3.42558	0.00378769	0.493499	-1.81296
LOC100507297	-1.10841	6.45724	-3.42531	0.00378981	0.493499	-1.81338
TRABD2A	-1.11132	4.32133	-3.42457	0.00379556	0.493499	-1.81454
TSPAN12	-0.944978	5.65577	-3.42084	0.00382462	0.493499	-1.82033
HIST1H1B	-1.00687	7.35309	-3.41792	0.00384755	0.493499	-1.82488
ZBTB10	1.28251	6.10349	3.41584	0.00386394	0.493499	-1.82811
DPP8	-0.617164	8.32508	-3.41263	0.00388943	0.493499	-1.83311
SYT12	0.458599	4.36353	3.41199	0.00389452	0.493499	-1.83411
ZFP14	-0.696914	5.74959	-3.41035	0.00390756	0.493499	-1.83665
PVRIG	0.621827	4.34019	3.40697	0.00393468	0.493499	-1.84191
MIR3190	1.25149	3.74643	3.40684	0.00393572	0.493499	-1.84211
ACVR2A	-0.642147	7.06851	-3.40172	0.0039772	0.493499	-1.85009
YAE1D1	-0.687644	9.06644	-3.39943	0.00399584	0.493499	-1.85365
LOC375295	1.326	4.5446	3.39938	0.0039963	0.493499	-1.85373
MORN4	1.13237	5.27285	3.39696	0.00401613	0.493499	-1.8575
HCG4	1.16549	5.26733	3.39575	0.00402608	0.493499	-1.85938
MYCN	-0.958921	6.1972	-3.38953	0.00407764	0.497393	-1.86907
C16orf46	0.772856	3.82985	3.38657	0.00410238	0.497993	-1.87367
ZNF331	1.06856	6.5663	3.37165	0.00422952	0.510959	-1.89691
FBXO4	-0.674705	6.72346	-3.3562	0.00436529	0.516434	-1.92097
SLC4A3	1.21248	5.87201	3.35545	0.00437205	0.516434	-1.92215
ZNF551	-0.61678	6.44007	-3.34962	0.00442447	0.516434	-1.93123
INHBA	1.14081	6.48785	3.34956	0.00442504	0.516434	-1.93132
ANKAR	-0.620511	6.4678	-3.34864	0.00443332	0.516434	-1.93275
CYP20A1	-0.543753	8.08383	-3.3476	0.00444276	0.516434	-1.93437
NBPF15	0.533652	8.41789	3.34649	0.00445286	0.516434	-1.9361
MIR590	-0.82718	6.77048	-3.34605	0.00445684	0.516434	-1.93678
ZNF674	0.738002	4.76388	3.34436	0.00447228	0.516434	-1.93942
SYT15	-0.707499	4.40593	-3.34252	0.00448922	0.516434	-1.9423
THEM6	-0.712305	6.62179	-3.34114	0.00450187	0.516434	-1.94444
FLJ34208	-1.21557	6.19656	-3.33901	0.00452147	0.516434	-1.94775
DNAJB1	0.609141	9.34912	3.3355	0.00455412	0.51781	-1.95323
BEST4	-0.674277	3.81411	-3.32958	0.00460959	0.518087	-1.96246
NSUN6	-0.586802	7.61233	-3.32895	0.00461548	0.518087	-1.96344
ZC3HAV1L	0.675248	7.37032	3.32704	0.00463352	0.518087	-1.96641
WDR20	-0.46273	5.65734	-3.32646	0.00463903	0.518087	-1.96731
PIGK	-0.608005	9.22286	-3.32228	0.00467887	0.520225	-1.97383
MIR323B	-0.976837	2.95366	-3.31985	0.00470219	0.520514	-1.97762
CDC42EP1	-1.00826	6.77155	-3.31198	0.0047785	0.523093	-1.9899
ARHGAP23	0.772529	6.02809	3.31197	0.00477854	0.523093	-1.9899
FAT1	0.834274	9.58786	3.31101	0.00478795	0.523093	-1.9914
C15orf40	-0.829408	6.86917	-3.30728	0.00482459	0.524452	-1.99722
TTLL10	-0.625793	4.67556	-3.30433	0.00485375	0.524452	-2.00181
AGPAT4	0.938708	6.30594	3.3034	0.00486299	0.524452	-2.00326
TOE1	-0.737463	7.72738	-3.29818	0.00491516	0.527813	-2.0114
ALS2CR8	-0.821259	6.96282	-3.28847	0.00501376	0.533662	-2.02655
MIR3670-1	0.898884	5.13329	3.28406	0.00505919	0.533662	-2.03344
TMEM38A	-1.36797	6.59093	-3.28192	0.00508133	0.533662	-2.03677
MKKS	-0.562407	7.23971	-3.28129	0.00508784	0.533662	-2.03775
PSMA7	0.697759	8.35065	3.28047	0.00509638	0.533662	-2.03902
LOC100128830	-0.492887	3.86128	-3.27925	0.00510916	0.533662	-2.04094
GPKOW	0.575904	8.27349	3.26602	0.00524915	0.533662	-2.06157
C5	-1.44021	7.08313	-3.26488	0.00526145	0.533662	-2.06335
C11orf85	0.455324	3.11364	3.26162	0.00529659	0.533662	-2.06843
MIR1286	0.516273	3.65988	3.26139	0.00529911	0.533662	-2.0688
AHNAK2	1.15774	6.76333	3.26128	0.00530023	0.533662	-2.06896
10-Sep	0.566335	8.09284	3.26028	0.0053111	0.533662	-2.07052
CCDC113	0.707292	6.59416	3.25839	0.00533163	0.533662	-2.07347
POFUT2	0.675957	5.87813	3.25672	0.00534992	0.533662	-2.07608
BBS7	0.520947	8.30321	3.25467	0.0053723	0.533662	-2.07927
PRM2	0.427768	4.13906	3.254	0.00537971	0.533662	-2.08032
ZADH2	-0.541686	6.64464	-3.24969	0.00542725	0.533662	-2.08704
BNIP3	1.69887	7.36937	3.24681	0.00545926	0.533662	-2.09153
RBP1	0.96693	5.01284	3.24293	0.00550273	0.533662	-2.09759
POTEI	1.09314	4.53387	3.24171	0.00551655	0.533662	-2.0995
AREG	1.65356	7.59407	3.24034	0.00553193	0.533662	-2.10163
UBC	1.17373	9.95753	3.23952	0.00554118	0.533662	-2.1029
ZKSCAN3	-0.635807	5.71718	-3.23829	0.00555515	0.533662	-2.10483
HUWE1	0.462064	10.2701	3.23445	0.00559897	0.533662	-2.11083
STC1	1.08876	7.72593	3.23291	0.00561662	0.533662	-2.11323
CX3CL1	0.829327	7.60628	3.2321	0.00562589	0.533662	-2.11449
C2orf74	1.1204	5.88376	3.23071	0.00564187	0.533662	-2.11666
DEPTOR	-0.887938	6.7571	-3.23017	0.00564809	0.533662	-2.1175
KLK5	0.999919	4.90934	3.22993	0.0056509	0.533662	-2.11788
BTBD1	-0.518096	8.82373	-3.22902	0.00566134	0.533662	-2.11929
ANKRD6	1.19847	5.58959	3.22759	0.00567788	0.533662	-2.12152
SNORD96B	-0.636775	6.0411	-3.22457	0.00571308	0.533662	-2.12624
SPHAR	-0.654576	8.4705	-3.22398	0.00571991	0.533662	-2.12715
TTC26	0.712456	6.35191	3.22388	0.00572111	0.533662	-2.12731
SSR1	-0.544815	10.2262	-3.22227	0.00573992	0.533662	-2.12982
ZFPM1	-0.969825	6.37439	-3.21829	0.00578685	0.533662	-2.13604
CCNI2	-0.841693	6.84427	-3.21327	0.00584647	0.533662	-2.14387
PLBD2	0.411557	8.88871	3.21172	0.00586494	0.533662	-2.14628
TSEN2	-0.711659	6.64124	-3.20884	0.00589956	0.533662	-2.15078
ACD	0.619237	6.66609	3.20824	0.0059068	0.533662	-2.15172
NDUFB11	0.572835	8.80486	3.20769	0.00591341	0.533662	-2.15257
LOC100499489	-0.537118	5.76681	-3.20704	0.00592134	0.533662	-2.1536
POTEB	1.55743	5.93872	3.20643	0.00592866	0.533662	-2.15454
LOC100506939	1.15007	3.42694	3.20344	0.00596491	0.533662	-2.1592
GLIS2	0.720157	6.8143	3.20251	0.00597628	0.533662	-2.16066
FLJ35946	-0.811993	3.68838	-3.19901	0.00601917	0.533662	-2.16612
CDH3	1.33186	9.24779	3.19637	0.00605169	0.533662	-2.17024
KDM5C	0.580893	7.14098	3.19243	0.00610054	0.533662	-2.17639
LOC100507118	-1.13646	5.01073	-3.19194	0.00610669	0.533662	-2.17716
ZNF169	-0.622663	5.08597	-3.18913	0.00614184	0.533662	-2.18154
UNC5B	0.575661	7.43019	3.18694	0.00616936	0.533662	-2.18496
LOC100506136	0.93714	4.10075	3.18636	0.00617657	0.533662	-2.18585
RNU6-53	-1.00266	3.95676	-3.18559	0.00618629	0.533662	-2.18706
PMAIP1	1.23683	7.01267	3.18382	0.00620877	0.533662	-2.18983
DUSP5	1.31907	7.88789	3.18354	0.0062123	0.533662	-2.19026
CYP27C1	0.781689	3.90751	3.18351	0.00621262	0.533662	-2.1903
DRAP1	0.595295	6.10906	3.18277	0.00622209	0.533662	-2.19147
FOXA2	-0.985512	6.64866	-3.18238	0.00622698	0.533662	-2.19207
DUSP14	1.13995	7.55417	3.18215	0.00622989	0.533662	-2.19242
THAP10	-0.932346	5.52817	-3.18105	0.00624389	0.533662	-2.19414
NEBL	1.51402	6.18862	3.17708	0.00629467	0.535204	-2.20033
FTSJ1	0.7845	7.74789	3.17502	0.00632123	0.535204	-2.20355
CCL28	-1.39822	7.84217	-3.17466	0.00632584	0.535204	-2.20411
C14orf102	-0.45086	6.13413	-3.1708	0.00637589	0.537289	-2.21014
IRAK1BP1	-0.669024	5.85209	-3.16837	0.00640766	0.537289	-2.21394
LOC151009	-0.92133	9.03008	-3.1647	0.00645577	0.537289	-2.21966
LINC00540	2.57436	4.91607	3.16011	0.00651652	0.537289	-2.22682
NF1	0.365479	9.44333	3.15665	0.0065627	0.537289	-2.23222
MBNL3	-0.952584	8.09231	-3.15459	0.00659024	0.537289	-2.23543
PTGER4	-1.44933	7.04165	-3.1531	0.00661031	0.537289	-2.23775
NMUR1	-0.510583	4.99013	-3.15108	0.00663767	0.537289	-2.24091
SLC4A2	0.553876	6.64368	3.15061	0.006644	0.537289	-2.24164
LOC100288748	-0.718079	4.41228	-3.14618	0.00670431	0.537289	-2.24855
LOC653653	-0.86383	2.35465	-3.14467	0.00672502	0.537289	-2.25091
PLXNA3	0.53483	6.68083	3.14386	0.00673612	0.537289	-2.25217
GCSHP3	-0.6793	7.06999	-3.14363	0.00673932	0.537289	-2.25254
POTEM	2.12492	6.9269	3.14353	0.00674058	0.537289	-2.25268
MED19	0.503102	5.24751	3.141	0.00677546	0.537289	-2.25663
LOC256374	-0.94549	3.07345	-3.14042	0.00678351	0.537289	-2.25754
CDSN	0.692601	4.00017	3.13934	0.0067985	0.537289	-2.25923
ZSWIM4	0.546721	6.27839	3.13926	0.00679952	0.537289	-2.25934
BRCC3	-0.579937	9.52613	-3.13618	0.00684239	0.537289	-2.26415
ZNF684	-0.585111	5.10309	-3.13615	0.00684285	0.537289	-2.2642
ALG14	-0.591699	7.36993	-3.13215	0.00689881	0.537289	-2.27043
OR1E1	0.50471	2.73616	3.13145	0.0069087	0.537289	-2.27153
POTEE	2.29662	8.1612	3.13122	0.00691197	0.537289	-2.27189
SLC12A4	0.721623	7.5832	3.13121	0.00691207	0.537289	-2.2719
TMPO-AS1	-0.665396	6.6586	-3.1298	0.00693203	0.537289	-2.27411
KDELC1	0.898996	6.0902	3.12878	0.00694643	0.537289	-2.2757
BBC3	0.671967	5.76807	3.12618	0.00698335	0.537289	-2.27975
TP73-AS1	0.637155	5.18748	3.12513	0.00699834	0.537289	-2.28139
LOC100129461	-0.526471	5.82148	-3.12468	0.00700468	0.537289	-2.28209
RELL2	0.729418	5.82288	3.12418	0.00701189	0.537289	-2.28288
SIGLEC15	-0.505408	4.60938	-3.12312	0.00702706	0.537289	-2.28453
LOC339290	-0.844414	6.98161	-3.12202	0.00704276	0.537289	-2.28624
TCEA3	-1.21164	7.64433	-3.12089	0.00705905	0.537289	-2.28801
C2orf61	-0.611071	4.55672	-3.11961	0.00707747	0.537289	-2.29
ADAM17	0.413853	8.62682	3.11733	0.00711049	0.537728	-2.29356
SV2A	1.53491	6.24248	3.11613	0.00712787	0.537728	-2.29543
LOC100506844	0.397853	2.68905	3.10971	0.00722172	0.537728	-2.30544
PLEKHH1	-0.812839	6.31211	-3.10675	0.00726541	0.537728	-2.31006
OGDH	-0.603549	9.5732	-3.10512	0.00728951	0.537728	-2.31259
OGFOD1	0.439112	9.40718	3.10419	0.00730343	0.537728	-2.31405
SNORA79	-0.605499	6.12958	-3.10171	0.00734036	0.537728	-2.31791
SIX3	1.72299	4.16162	3.1014	0.00734503	0.537728	-2.3184
LOC388948	0.565901	4.27815	3.10101	0.00735082	0.537728	-2.319
BAIAP2	0.740168	6.69167	3.10101	0.00735082	0.537728	-2.319
RN5S127	0.716381	2.36721	3.09848	0.00738887	0.537728	-2.32296
TMEM132A	0.860097	6.07646	3.09834	0.00739096	0.537728	-2.32317
LY6E	0.902714	6.18071	3.09408	0.00745535	0.537728	-2.32981
FADS3	0.862525	5.79674	3.09313	0.00746984	0.537728	-2.3313
ZZZ3	-0.557081	8.79074	-3.09278	0.00747519	0.537728	-2.33185
SPDEF	-1.60845	6.90749	-3.09207	0.00748597	0.537728	-2.33295
ZNF252P-AS1	-0.531915	4.07879	-3.09127	0.00749812	0.537728	-2.33419
AGAP3	0.59215	6.1446	3.09034	0.00751242	0.537728	-2.33565
FAM176B	0.553106	4.72466	3.09017	0.00751494	0.537728	-2.33591
IRF5	0.575335	4.91968	3.08996	0.0075182	0.537728	-2.33624
NHSL1	-0.754602	7.77873	-3.08813	0.00754633	0.537728	-2.3391
RN5S332	-0.904846	4.7162	-3.08728	0.00755933	0.537728	-2.34042
FLJ33360	-0.929	4.77154	-3.08624	0.00757544	0.537728	-2.34205
PRSS16	-0.536514	5.95667	-3.08282	0.00762825	0.538459	-2.34737
LYPD6B	-1.51723	5.79436	-3.0828	0.0076286	0.538459	-2.3474
MTRNR2L2	-0.578269	6.47528	-3.08006	0.00767129	0.538669	-2.35168
MPLKIP	-0.392671	7.20695	-3.0797	0.0076769	0.538669	-2.35224
TJP2	-0.681203	9.13583	-3.07849	0.00769588	0.538669	-2.35413
KIF3C	1.09868	6.48484	3.07703	0.00771883	0.538774	-2.35641
KLF6	0.606988	9.88939	3.07338	0.00777637	0.539131	-2.36209
NOX4	1.01683	5.46405	3.07277	0.007786	0.539131	-2.36304
CD9	0.566122	6.60407	3.0714	0.00780779	0.539131	-2.36518
FLJ12825	-0.521296	4.44099	-3.07087	0.00781617	0.539131	-2.366
LOC100507654	-0.661926	5.74337	-3.06993	0.00783122	0.539131	-2.36748
LOC730236	0.37538	4.35731	3.06555	0.00790133	0.542401	-2.3743
EREG	2.47066	5.88703	3.06427	0.00792189	0.542401	-2.37629
C11orf92	-1.5929	6.47791	-3.05161	0.00812859	0.550235	-2.39602
CAV2	0.891802	4.82884	3.05135	0.00813282	0.550235	-2.39642
TGFB2	0.912788	8.05898	3.05108	0.00813731	0.550235	-2.39684
TIPIN	-0.480505	5.6917	-3.04997	0.00815582	0.550235	-2.39858
PKIG	0.736353	5.49813	3.04909	0.00817043	0.550235	-2.39995
LOC100134868	-1.02267	7.79034	-3.04353	0.00826336	0.550235	-2.40862
MAP7D1	0.391754	6.50671	3.04317	0.00826935	0.550235	-2.40917
LOC286009	1.15936	3.50462	3.04296	0.00827281	0.550235	-2.40949
PTAR1	-0.774449	9.91526	-3.04088	0.00830802	0.550235	-2.41274
MIR3622A	0.583091	5.02283	3.0404	0.00831607	0.550235	-2.41349
PA2G4P4	-1.29717	5.565	-3.03771	0.00836174	0.550235	-2.41768
CYP4F30P	1.82681	4.57922	3.03657	0.00838102	0.550235	-2.41945
MYL12B	0.850585	6.74467	3.03654	0.00838157	0.550235	-2.4195
LOC100130157	-0.781236	6.83819	-3.03649	0.00838238	0.550235	-2.41957
TRIP11	-0.382471	8.4913	-3.03599	0.00839096	0.550235	-2.42035
SLCO2A1	-0.793917	8.83893	-3.03585	0.00839331	0.550235	-2.42057
GPR135	-0.64184	5.85027	-3.03496	0.00840856	0.550235	-2.42196
PARS2	-0.633334	6.47506	-3.03269	0.00844752	0.551349	-2.4255
ECH1	-1.21362	7.82889	-3.02554	0.00857114	0.554325	-2.43663
GNA13	0.453297	8.94876	3.02514	0.00857813	0.554325	-2.43726
MIR2113	0.664014	4.35962	3.0244	0.00859106	0.554325	-2.43841
MYO16	0.581473	4.44951	3.02439	0.00859121	0.554325	-2.43842
CALU	0.610628	9.62193	3.02369	0.00860342	0.554325	-2.43951
RILPL1	0.720671	7.12596	3.02036	0.00866187	0.555415	-2.4447
DOCK7	-0.639901	8.25223	-3.01972	0.00867312	0.555415	-2.44569
RPUSD2	-0.548318	6.54731	-3.01895	0.00868664	0.555415	-2.44689
MARCO	0.542362	3.71974	3.01621	0.00873512	0.555694	-2.45115
C15orf37	-0.821773	5.66503	-3.01324	0.00878812	0.555694	-2.45579
PRAF2	0.708761	6.89822	3.01217	0.00880718	0.555694	-2.45745
MFAP3L	1.59006	5.38368	3.01145	0.00882009	0.555694	-2.45857
HBP1	0.4529	6.99406	3.01074	0.00883278	0.555694	-2.45967
TMEM238	-0.71324	10.5846	-3.00706	0.00889919	0.555694	-2.46541
GALK2	-0.418016	7.80535	-3.00635	0.00891191	0.555694	-2.46651
LOC729852	-0.489756	6.85945	-3.00545	0.0089282	0.555694	-2.46791
GCNT1	-1.63313	8.76277	-3.00189	0.008993	0.555694	-2.47345
WASF1	1.28999	6.27014	3.00053	0.00901796	0.555694	-2.47557
CLMN	-0.913087	8.19562	-3.00031	0.00902194	0.555694	-2.47591
MIRLET7G	-0.748414	5.19831	-3.00004	0.0090269	0.555694	-2.47633
C6orf130	-0.726169	6.08519	-2.99905	0.00904502	0.555694	-2.47787
KCTD10	0.529177	7.96322	2.99575	0.0091059	0.555694	-2.48301
DNAJC22	-1.04513	6.15973	-2.99418	0.00913502	0.555694	-2.48545
PRIC285	0.639015	6.94475	2.99347	0.00914813	0.555694	-2.48655
ACTBL2	1.86021	3.70744	2.99332	0.00915095	0.555694	-2.48679
CDC42BPA	-0.609133	9.65492	-2.99029	0.0092074	0.555694	-2.4915
THNSL1	-0.608792	6.24574	-2.98814	0.00924769	0.555694	-2.49485
HOXA11-AS	-1.06428	5.39492	-2.98702	0.00926864	0.555694	-2.49658
C6orf57	-0.565785	5.5148	-2.98676	0.00927362	0.555694	-2.497
PCDHB17	1.52134	2.87465	2.98599	0.00928804	0.555694	-2.49819
SMO	1.18135	6.20562	2.98053	0.00939159	0.555694	-2.50668
NVL	-0.440002	7.64675	-2.97683	0.00946248	0.555694	-2.51245
RN5S320	-0.644736	1.99473	-2.97582	0.00948179	0.555694	-2.51401
BMP8A	0.452993	6.43059	2.96769	0.00963945	0.555694	-2.52665
USP53	0.653837	8.34111	2.96675	0.00965799	0.555694	-2.52812
MIR645	-0.700046	5.77587	-2.96612	0.00967029	0.555694	-2.5291
PLXNA1	0.695561	8.28086	2.95986	0.00979377	0.555694	-2.53883
TRMT112	0.508451	6.66706	2.95914	0.0098081	0.555694	-2.53995
RHBDF2	0.682741	7.02451	2.95876	0.00981566	0.555694	-2.54054
KBTBD7	-0.917995	6.40154	-2.95863	0.00981831	0.555694	-2.54074
C3orf35	-0.759105	7.07009	-2.95849	0.009821	0.555694	-2.54095
PDLIM4	0.719019	6.19569	2.95791	0.00983268	0.555694	-2.54186
ATG4C	-0.40132	8.22791	-2.95773	0.00983627	0.555694	-2.54214
CDKN2B-AS1	-0.849355	5.3345	-2.95756	0.00983957	0.555694	-2.5424
FOXE1	0.539469	4.35529	2.95691	0.00985256	0.555694	-2.54341
ZHX2	-0.639762	7.12628	-2.95685	0.0098538	0.555694	-2.54351
FAM195B	0.714544	7.46701	2.95582	0.00987447	0.555694	-2.54512
RNF34	-0.458162	7.76879	-2.95534	0.00988391	0.555694	-2.54585
VAT1	0.849347	7.91512	2.95482	0.00989432	0.555694	-2.54666
EN1	0.504013	3.02412	2.95449	0.00990111	0.555694	-2.54718
RGL4	-0.446067	4.47478	-2.95365	0.00991796	0.555694	-2.54848
LOC390940	0.407041	4.70644	2.95269	0.00993725	0.555694	-2.54997
IMP3	-0.536477	5.86777	-2.95194	0.00995232	0.555694	-2.55114
KIAA1324	-2.75599	8.67535	-2.95165	0.00995821	0.555694	-2.55159
LOC100128281	-0.695943	6.84529	-2.95062	0.00997899	0.555694	-2.55319
FRAT2	-0.452639	7.52905	-2.94946	0.0100024	0.555694	-2.55499
C19orf26	0.512165	4.66476	2.94814	0.0100294	0.555694	-2.55705
RASA3-IT1	0.489468	4.70731	2.94769	0.0100384	0.555694	-2.55774
LOC728606	-0.729285	2.74626	-2.94739	0.0100446	0.555694	-2.55821
BOLA3-AS1	1.01752	5.4997	2.9469	0.0100547	0.555694	-2.55898
HMGXB3	0.43825	8.01579	2.94674	0.0100577	0.555694	-2.55921
LOC100507525	-1.02906	3.23591	-2.9462	0.0100689	0.555694	-2.56006
ZNF12	-0.596463	8.83361	-2.94563	0.0100805	0.555694	-2.56094
ISG15	1.3309	6.40794	2.94557	0.0100816	0.555694	-2.56103
AP3S1	0.511764	6.2047	2.94448	0.0101041	0.555694	-2.56274
GJA1	1.51562	8.14056	2.94208	0.0101532	0.555694	-2.56646
C2orf70	-0.961243	5.05391	-2.9407	0.0101816	0.555694	-2.5686
FOXK2	0.529387	8.28026	2.93972	0.0102018	0.555694	-2.57012
GM2A	0.430852	8.13945	2.93965	0.0102034	0.555694	-2.57023
GPHN	-0.584855	7.27093	-2.93876	0.0102218	0.555694	-2.57162
TMEM136	1.01938	5.67183	2.93806	0.0102364	0.555694	-2.57271
JUNB	0.683624	9.91629	2.93668	0.0102649	0.555694	-2.57484
CAMK1G	0.468769	3.62437	2.93508	0.0102983	0.555694	-2.57733
SYT7	1.49897	4.99151	2.93369	0.0103273	0.555694	-2.57949
RTP1	0.362679	2.4826	2.93245	0.0103534	0.555694	-2.58142
GRIPAP1	0.535634	7.12797	2.9317	0.010369	0.555694	-2.58258
PRNP	0.616434	9.14735	2.93147	0.0103739	0.555694	-2.58294
CKMT1B	-0.90151	9.33321	-2.93128	0.0103778	0.555694	-2.58323
CAT	-0.556824	9.30964	-2.93011	0.0104025	0.555694	-2.58505
RN5S85	-0.586757	6.7643	-2.92988	0.0104074	0.555694	-2.58541
BCL9L	0.549145	7.39881	2.92806	0.0104457	0.555694	-2.58823
SUPT6H	0.331495	9.71504	2.92764	0.0104547	0.555694	-2.58889
SLC35A3	-0.791548	7.75291	-2.92748	0.0104581	0.555694	-2.58914
EGR1	1.25457	9.86593	2.9274	0.0104598	0.555694	-2.58926
C17orf79	0.574296	6.65476	2.92617	0.0104859	0.555694	-2.59118
HCG11	-0.743422	6.27029	-2.92566	0.0104967	0.555694	-2.59197
KCNN1	0.780113	2.97938	2.92426	0.0105265	0.555694	-2.59414
CELA2A	-0.522088	3.48243	-2.9226	0.010562	0.555694	-2.59672
KIAA1430	0.574511	7.64484	2.92178	0.0105795	0.555694	-2.59799
TMUB1	0.612818	6.40112	2.92167	0.0105817	0.555694	-2.59815
LHPP	-0.642936	5.89395	-2.91863	0.0106472	0.555694	-2.60288
LRRCC1	-0.853238	7.01405	-2.91802	0.0106602	0.555694	-2.60381
SYK	-0.613055	7.87035	-2.91679	0.0106869	0.555694	-2.60573
C16orf70	0.534253	8.93049	2.91278	0.010774	0.555694	-2.61196
ATP11A	0.809389	8.90629	2.91243	0.0107817	0.555694	-2.6125
ARHGDIA	0.533103	9.5199	2.91233	0.0107839	0.555694	-2.61266
ZSWIM5	-1.23812	7.0979	-2.90898	0.0108571	0.555694	-2.61785
PANX2	0.802769	5.78828	2.90863	0.0108648	0.555694	-2.61839
AXL	0.7173	8.4797	2.90783	0.0108825	0.555694	-2.61964
CITED4	-0.710922	6.104	-2.90754	0.0108888	0.555694	-2.62009
C8orf49	-2.21105	5.691	-2.90748	0.0108901	0.555694	-2.62018
CREB5	0.892311	5.30252	2.9067	0.0109073	0.555694	-2.62139
PDCD2	-0.472732	6.5235	-2.90619	0.0109186	0.555694	-2.62218
ANKRD13C	-0.415509	8.63115	-2.90462	0.0109534	0.555694	-2.62462
MYBPC1	2.96025	3.92371	2.90453	0.0109553	0.555694	-2.62475
LOC100630918	-0.628883	4.66161	-2.90436	0.0109591	0.555694	-2.62502
BDH2	-0.581644	6.81679	-2.90407	0.0109656	0.555694	-2.62547
CEND1	0.488214	4.93952	2.90402	0.0109666	0.555694	-2.62554
KRT83	0.629101	3.33727	2.90037	0.0110479	0.555694	-2.6312
FAM98C	-0.6293	7.72235	-2.89943	0.0110689	0.555694	-2.63266
OR1N2	0.666254	3.08235	2.89927	0.0110725	0.555694	-2.63291
GHRLOS2	-0.635179	6.26722	-2.89651	0.0111344	0.555694	-2.63719
PPP2R5B	0.707135	5.56644	2.89513	0.0111657	0.555694	-2.63934
LOC100505865	-1.05357	5.38654	-2.89232	0.0112292	0.555694	-2.64369
ST20	-0.89628	7.31522	-2.89009	0.0112801	0.555694	-2.64715
MLPH	-1.3263	8.1839	-2.89008	0.0112804	0.555694	-2.64717
POLM	-0.516692	6.77479	-2.88865	0.0113129	0.555694	-2.64938
WIBG	-0.605524	6.65616	-2.88768	0.0113351	0.555694	-2.65088
C17orf28	-1.00072	9.08795	-2.88727	0.0113444	0.555694	-2.65151
LRRC26	-1.55739	5.8512	-2.88481	0.011401	0.555694	-2.65533
LOC100506259	-0.395576	4.50248	-2.88375	0.0114256	0.555694	-2.65698
DYNC1I1	1.42718	5.24925	2.88081	0.0114935	0.555694	-2.66153
MYLIP	-0.669753	8.19914	-2.88061	0.0114983	0.555694	-2.66184
ATP2B1	-0.622991	8.25289	-2.87962	0.0115212	0.555694	-2.66337
ATP6V1F	0.452107	9.34378	2.87907	0.0115341	0.555694	-2.66423
MIR4770	0.657543	1.73603	2.87858	0.0115456	0.555694	-2.66499
HSD17B14	1.31049	5.44596	2.87824	0.0115534	0.555694	-2.66551
TP53I11	-0.693884	6.17641	-2.87778	0.0115643	0.555694	-2.66623
TREML2	-0.820716	3.99315	-2.87551	0.0116173	0.555694	-2.66974
PLK3	0.659811	6.86909	2.8752	0.0116247	0.555694	-2.67022
NPLOC4	0.518913	10.3354	2.87366	0.011661	0.555694	-2.67262
FAM194A	-0.461563	2.3789	-2.87361	0.0116621	0.555694	-2.67269
ZNF836	-0.558798	6.24195	-2.87271	0.0116833	0.555694	-2.67408
CCDC18	-0.674719	6.43708	-2.86966	0.0117555	0.555694	-2.6788
LOC645166	0.89794	4.897	2.86924	0.0117656	0.555694	-2.67946
SYNGR3	0.746319	5.93343	2.86745	0.0118081	0.555694	-2.68223
NRP2	0.896129	6.64689	2.86568	0.0118505	0.555694	-2.68498
TRPC7-AS1	-1.08306	4.49879	-2.86562	0.0118519	0.555694	-2.68507
C10orf35	0.788849	3.96203	2.86507	0.0118649	0.555694	-2.68591
LOC100506365	-0.651759	7.96186	-2.86061	0.0119723	0.555694	-2.69282
RPLP1	-0.416012	6.96195	-2.86037	0.0119782	0.555694	-2.6932
GABRR1	1.60006	5.04085	2.85993	0.0119887	0.555694	-2.69387
LOC286254	-0.402668	4.95168	-2.85964	0.0119957	0.555694	-2.69432
FAM103A1	-0.531499	9.13647	-2.85736	0.0120512	0.555694	-2.69786
MIR3942	-0.936431	6.56943	-2.85679	0.012065	0.555694	-2.69873
SAMD13	-0.997196	4.73522	-2.85455	0.0121197	0.555694	-2.7022
MIR548I3	-1.09017	5.6097	-2.85399	0.0121333	0.555694	-2.70306
CHCHD8	-0.558275	8.0568	-2.85382	0.0121375	0.555694	-2.70333
LHX3	-0.481284	4.11217	-2.85317	0.0121534	0.555694	-2.70433
MIR4295	-0.610878	7.5407	-2.85314	0.0121543	0.555694	-2.70439
GPR137	0.436774	6.23117	2.85116	0.0122029	0.555694	-2.70745
C11orf65	0.435612	4.2863	2.85102	0.0122063	0.555694	-2.70766
ANKDD1A	0.373455	5.72717	2.85032	0.0122235	0.555694	-2.70874
DDX11-AS1	-0.707711	4.98379	-2.84906	0.0122546	0.555694	-2.71069
GUSBP4	-0.535171	5.66873	-2.84881	0.0122609	0.555694	-2.71109
FBXL2	1.00098	5.36991	2.84844	0.0122701	0.555694	-2.71166
B3GAT3	0.530095	5.80957	2.84839	0.0122713	0.555694	-2.71174
FLJ33065	-0.54885	3.72625	-2.84598	0.0123312	0.555694	-2.71547
KHNYN	-0.36487	6.67442	-2.84526	0.0123489	0.555694	-2.71657
SLC4A5	0.919323	5.91844	2.84507	0.0123537	0.555694	-2.71687
TNFRSF11A	-1.15989	6.92118	-2.84447	0.0123687	0.555694	-2.7178
POTEKP	1.68063	5.38071	2.8443	0.0123729	0.555694	-2.71806
CDC42EP3	0.77793	5.06454	2.84428	0.0123734	0.555694	-2.71809
SNORA24	0.848034	8.08849	2.84338	0.012396	0.555694	-2.71949
SNORA23	0.513492	12.0987	2.84285	0.0124092	0.555694	-2.7203
DDX11L10	0.565163	5.37818	2.84267	0.0124138	0.555694	-2.72059
PLCH1	-0.877675	6.67843	-2.8414	0.0124455	0.555694	-2.72254
MIR148B	-1.00552	3.74101	-2.84129	0.0124483	0.555694	-2.72272
KRTAP19-4	-0.361245	1.8864	-2.84003	0.0124799	0.555694	-2.72466
ZC2HC1A	0.777923	7.92396	2.83834	0.0125226	0.555694	-2.72728
FAM153C	-0.545679	4.03126	-2.83763	0.0125405	0.555694	-2.72837
PID1	-0.853809	4.70519	-2.83647	0.01257	0.555694	-2.73017
TSTD2	-0.456888	7.33395	-2.8363	0.0125744	0.555694	-2.73044
C1orf88	1.6577	4.83888	2.83571	0.0125892	0.555694	-2.73135
PRPF38B	-0.431897	8.5299	-2.83417	0.0126284	0.555694	-2.73373
KIAA0494	-0.411663	10.4881	-2.83378	0.0126384	0.555694	-2.73433
FBXL20	0.467473	8.73031	2.83233	0.0126752	0.555694	-2.73657
PEX2	-0.382209	5.58815	-2.83099	0.0127095	0.555694	-2.73864
SLC48A1	-0.391413	5.77686	-2.83047	0.0127229	0.555694	-2.73945
NQO2	-0.756071	8.09026	-2.82945	0.0127492	0.555694	-2.74103
IQCE	-0.596943	7.36484	-2.82844	0.0127752	0.555694	-2.74259
AGTRAP	0.417528	6.72825	2.82809	0.0127841	0.555694	-2.74313
FP2234	-0.645728	5.49078	-2.828	0.0127864	0.555694	-2.74326
PTTG1IP	0.556907	9.36286	2.82764	0.0127957	0.555694	-2.74382
SLC16A9	-1.59884	5.24873	-2.82735	0.0128032	0.555694	-2.74427
KIAA0284	-0.436305	7.54668	-2.82725	0.0128058	0.555694	-2.74443
SLC26A11	0.570197	6.8985	2.82713	0.0128088	0.555694	-2.74461
MAP1LC3B	0.610409	6.25265	2.82629	0.0128307	0.555694	-2.74592
NOL3	0.683381	6.29233	2.82559	0.0128487	0.555694	-2.74699
ZYX	0.475803	6.90062	2.82435	0.0128808	0.555694	-2.7489
MINOS1P1	-0.820764	4.34715	-2.82431	0.0128818	0.555694	-2.74897
BATF2	0.99184	6.26971	2.82396	0.0128909	0.555694	-2.74951
IVD	-0.514598	7.02329	-2.82387	0.0128934	0.555694	-2.74965
IL20RB	1.59898	6.74867	2.82328	0.0129085	0.555694	-2.75055
EPHA2	0.86037	7.74783	2.82167	0.0129507	0.555694	-2.75305
MUC16	2.24633	5.72166	2.82156	0.0129535	0.555694	-2.75322
LOC100506714	-0.735513	5.65386	-2.82096	0.0129692	0.555694	-2.75415
AGPAT4-IT1	0.907221	6.04901	2.81965	0.0130035	0.555694	-2.75617
KAZN	-0.674283	5.06286	-2.81882	0.0130251	0.555694	-2.75745
TBCD	0.565641	8.90492	2.81842	0.0130356	0.555694	-2.75807
CD81	0.351175	5.73089	2.8164	0.0130889	0.555694	-2.76119
LINC00526	-0.986366	5.60043	-2.81612	0.0130963	0.555694	-2.76162
TMPO	-0.55421	8.32096	-2.81605	0.0130982	0.555694	-2.76173
DKK1	3.31019	6.96937	2.81559	0.0131102	0.555694	-2.76244
SLC19A1	0.437421	5.39714	2.81437	0.0131424	0.555694	-2.76432
LRSAM1	0.383159	6.23438	2.81284	0.013183	0.555694	-2.76668
LOC149351	0.552224	4.19858	2.81258	0.0131901	0.555694	-2.7671
C9orf156	-0.5992	6.66117	-2.8114	0.0132215	0.555694	-2.76892
IGIP	-0.751772	6.20054	-2.81138	0.0132219	0.555694	-2.76894
ZNF783	0.492091	5.43553	2.81102	0.0132314	0.555694	-2.7695
LRP6	-0.454665	9.03781	-2.81099	0.0132323	0.555694	-2.76955
MAGI1	-0.792801	7.50495	-2.81071	0.0132397	0.555694	-2.76998
SLC2A13	-0.652749	7.36095	-2.81044	0.0132469	0.555694	-2.77039
PDLIM5	0.548688	7.83763	2.80946	0.013273	0.555694	-2.7719
RB1	-0.592787	9.39865	-2.80871	0.0132931	0.555694	-2.77306
NHEJ1	-0.503238	6.24378	-2.80822	0.0133062	0.555694	-2.77382
IGFBP1	1.01508	4.12341	2.80707	0.0133372	0.555694	-2.7756
MSMP	-0.830869	4.4566	-2.80656	0.013351	0.555694	-2.77639
SLC7A5P1	0.610948	9.2405	2.80616	0.0133615	0.555694	-2.777
RN5S196	-0.736364	3.04583	-2.80493	0.0133947	0.555694	-2.7789
CD164L2	0.675398	4.53646	2.80468	0.0134014	0.555694	-2.77928
OR6W1P	0.471642	3.47387	2.80275	0.0134536	0.55665	-2.78226
LOC730081	-0.493434	4.60115	-2.80219	0.0134688	0.55665	-2.78313
TPST2	0.410409	5.47852	2.80068	0.0135098	0.557429	-2.78546
FUCA2	-0.658848	9.47756	-2.7995	0.0135419	0.557838	-2.78728
RGS16	1.18163	6.89575	2.79764	0.0135927	0.558655	-2.79015
PKP2	-0.862762	9.35762	-2.79715	0.0136062	0.558655	-2.79091
IHH	-1.66066	5.27536	-2.79224	0.0137411	0.561641	-2.79848
CLIC6	-1.92093	7.31849	-2.79213	0.0137444	0.561641	-2.79866
ZNF705E	-0.510985	4.73281	-2.79207	0.013746	0.561641	-2.79875
MMACHC	-0.744462	6.31244	-2.79015	0.0137992	0.562063	-2.80171
F8A3	-0.384868	9.87662	-2.78971	0.0138114	0.562063	-2.80239
CLIC3	0.515667	5.23207	2.78878	0.0138372	0.562063	-2.80382
BMP5	1.02862	4.19951	2.78847	0.0138458	0.562063	-2.8043
TIMP2	0.82401	9.73152	2.78629	0.0139068	0.563628	-2.80766
MIR16-2	-0.947156	3.80491	-2.78495	0.0139443	0.563796	-2.80973
ZNF792	-0.783187	6.66551	-2.78454	0.0139558	0.563796	-2.81036
ST6GALNAC1	-1.62717	7.84426	-2.78223	0.0140208	0.564031	-2.81392
PURB	-0.528781	8.45838	-2.78014	0.0140798	0.564031	-2.81714
NPEPPS	0.477451	8.20229	2.78007	0.0140818	0.564031	-2.81726
PDE4D	-0.562304	6.04796	-2.7799	0.0140865	0.564031	-2.81751
ISPD	-0.801808	6.01983	-2.7778	0.014146	0.564031	-2.82074
TACR2	-0.749101	5.12753	-2.77654	0.014182	0.564031	-2.82269
IGFBP6	0.630855	5.00848	2.77651	0.0141829	0.564031	-2.82274
PLEKHH3	0.513681	5.57999	2.77587	0.0142012	0.564031	-2.82373
CITED2	0.625405	7.7504	2.77549	0.014212	0.564031	-2.82431
MIR299	-0.338626	2.37481	-2.77515	0.0142216	0.564031	-2.82483
LOC100506890	0.857067	4.02432	2.77415	0.0142504	0.564031	-2.82638
CYB5A	-0.580369	9.72981	-2.77375	0.0142619	0.564031	-2.82699
SAC3D1	0.352635	4.51668	2.77331	0.0142744	0.564031	-2.82767
ZNF302	-0.46606	7.2013	-2.77314	0.0142792	0.564031	-2.82793
RIBC1	0.835022	4.43102	2.77248	0.0142983	0.564031	-2.82895
SLC25A52	0.637611	3.60244	2.76798	0.0144281	0.566264	-2.83588
CYP2C8	-1.50814	4.47734	-2.76695	0.014458	0.566264	-2.83746
STC2	0.808988	6.15365	2.76649	0.0144713	0.566264	-2.83817
OR2C1	-0.321054	1.63524	-2.76619	0.0144799	0.566264	-2.83863
SFTPA2	0.570826	3.24151	2.76562	0.0144965	0.566264	-2.8395
CDK7	0.580321	6.80647	2.76425	0.0145367	0.566264	-2.84163
NRTN	-0.769947	5.12601	-2.7641	0.0145408	0.566264	-2.84184
IER5	0.553085	7.25699	2.7625	0.0145878	0.566264	-2.84432
HSPA1A	0.876295	10.8132	2.76173	0.0146102	0.566264	-2.84549
TNFRSF8	0.625178	4.60921	2.7617	0.0146112	0.566264	-2.84555
PPP1R14C	1.47581	4.15053	2.76139	0.0146202	0.566264	-2.84602
FAM221A	-1.14963	7.39504	-2.76122	0.0146253	0.566264	-2.84629
COL27A1	-0.845819	7.05174	-2.7583	0.0147112	0.566648	-2.85077
PLEKHN1	0.526638	5.22124	2.75672	0.0147579	0.566648	-2.85321
RN5S467	0.374367	2.78147	2.75651	0.0147643	0.566648	-2.85354
ATF3	1.03646	7.16438	2.75579	0.0147856	0.566648	-2.85464
PRORSD1P	-0.503633	6.36647	-2.7555	0.0147944	0.566648	-2.8551
TMEM231	0.711339	5.74887	2.75437	0.0148278	0.566648	-2.85683
ZNF280B	1.41272	6.24075	2.75333	0.0148587	0.566648	-2.85842
LOC100128494	-0.651186	6.01774	-2.75279	0.014875	0.566648	-2.85926
LINC00208	0.35667	3.00373	2.75226	0.0148909	0.566648	-2.86008
HAUS7	-0.435098	5.81154	-2.75163	0.0149097	0.566648	-2.86105
IRF8	-1.06279	9.02988	-2.75116	0.0149237	0.566648	-2.86177
LOC441493	0.539852	2.55805	2.75077	0.0149355	0.566648	-2.86237
POU3F3	0.577445	2.87917	2.75065	0.014939	0.566648	-2.86255
MIR624	0.507796	2.90477	2.74996	0.0149597	0.566648	-2.86361
FOXN1	0.533947	3.79024	2.748	0.0150187	0.566648	-2.86663
CDKL2	1.31087	4.59578	2.74788	0.0150222	0.566648	-2.86681
MIS12	-0.452078	8.37648	-2.74691	0.0150515	0.566648	-2.8683
LOC100507244	-0.854301	4.16357	-2.74664	0.0150596	0.566648	-2.86872
ITFG2	-0.37587	8.06375	-2.74651	0.0150637	0.566648	-2.86892
ZNF578	1.08473	2.14057	2.74529	0.0151006	0.567188	-2.8708
BCL2L14	-0.751759	5.07019	-2.7437	0.0151488	0.568147	-2.87324
RARRES3	0.939112	8.22478	2.7401	0.0152585	0.570616	-2.87877
LMO4	-0.972563	7.53447	-2.74005	0.01526	0.570616	-2.87885
HSFX2	-0.464668	4.19504	-2.73782	0.0153286	0.57092	-2.88228
REXO2	0.551132	7.42468	2.73776	0.0153304	0.57092	-2.88237
LOC400940	-0.375334	2.74947	-2.736	0.0153846	0.57092	-2.88508
MIR3909	0.388791	2.64121	2.73557	0.0153978	0.57092	-2.88574
CBX1	0.640078	7.11265	2.73453	0.0154299	0.57092	-2.88733
TRIB3	0.842047	6.74913	2.73389	0.0154498	0.57092	-2.88832
CCNK	-0.374745	7.34674	-2.73334	0.0154669	0.57092	-2.88917
RN5S506	0.571441	4.98102	2.73283	0.0154826	0.57092	-2.88995
SRR	-0.562669	6.63785	-2.73251	0.0154924	0.57092	-2.89043
SNAR-E	1.63501	7.08748	2.73194	0.0155104	0.57092	-2.89132
TRBV21OR9-2	-0.525228	2.17635	-2.72972	0.0155794	0.57092	-2.89472
PDGFB	0.568024	5.9303	2.72966	0.0155812	0.57092	-2.89481
MIR551A	-0.356723	3.27931	-2.72952	0.0155857	0.57092	-2.89503
LOC646471	-0.496233	4.29682	-2.72799	0.0156337	0.57092	-2.89739
FAM122A	-0.782812	7.31316	-2.72777	0.0156405	0.57092	-2.89772
ERI2	-0.53164	7.34453	-2.72762	0.0156452	0.57092	-2.89796
POTEH	1.06376	5.10919	2.72703	0.0156637	0.57092	-2.89886
TPD52L2	0.430985	9.04082	2.726	0.0156959	0.57092	-2.90043
STIP1	0.619319	8.02303	2.72332	0.0157807	0.57092	-2.90456
GABARAPL2	0.474464	10.1165	2.72187	0.0158265	0.57092	-2.90679
NFAT5	0.529733	9.24666	2.72126	0.015846	0.57092	-2.90773
ALKBH1	-0.340928	7.20718	-2.72078	0.015861	0.57092	-2.90845
PHF16	0.640185	7.28186	2.72052	0.0158692	0.57092	-2.90885
LOC100287852	-0.48284	5.0278	-2.72047	0.015871	0.57092	-2.90894
JARID2	-0.448452	7.97017	-2.71985	0.0158908	0.57092	-2.90989
SHROOM2	1.03244	4.38667	2.71881	0.0159238	0.57092	-2.91148
LAMP3	1.07128	7.06004	2.71831	0.0159397	0.57092	-2.91225
EXOC2	-0.476631	8.44307	-2.71819	0.0159434	0.57092	-2.91243
DTX3	1.20241	4.76214	2.71812	0.015946	0.57092	-2.91255
RHOU	-0.726438	6.88671	-2.718	0.0159498	0.57092	-2.91273
RCN1	0.532312	7.30512	2.71718	0.0159758	0.571038	-2.91398
GANC	-0.487978	7.70111	-2.71472	0.0160549	0.572428	-2.91777
HSPA1B	0.883605	10.3721	2.7142	0.0160715	0.572428	-2.91856
DPT	-1.35669	6.78959	-2.71355	0.0160924	0.572428	-2.91955
SPATA6	-0.616259	7.13425	-2.71314	0.0161058	0.572428	-2.92019
HOMER3	0.512473	5.38509	2.7086	0.0162527	0.576252	-2.92715
MLLT6	0.473554	7.07815	2.7084	0.0162593	0.576252	-2.92746
POC1B-GALNT4	-0.998772	8.42863	-2.70583	0.0163432	0.57775	-2.9314
FOXP4	-0.52663	7.71701	-2.70569	0.0163475	0.57775	-2.9316
CAPN14	1.02156	4.29055	2.70389	0.0164066	0.577876	-2.93437
ANKRD46	-0.735935	6.83344	-2.70379	0.0164098	0.577876	-2.93452
UBA1	0.488086	10.5902	2.70312	0.016432	0.577876	-2.93555
IFNA1	0.375038	1.71687	2.70278	0.0164431	0.577876	-2.93607
RHOQ	0.552022	7.28665	2.70131	0.0164916	0.578772	-2.93833
OR1L3	0.410502	1.40419	2.69926	0.0165593	0.580338	-2.94147
FAM46B	0.746658	5.30068	2.69837	0.0165887	0.580559	-2.94283
SERPINB6	-0.834663	7.89829	-2.69533	0.01669	0.581691	-2.94749
CLN6	-0.551324	7.63331	-2.69523	0.0166933	0.581691	-2.94764
LOC100505624	-0.508581	4.0745	-2.69492	0.0167036	0.581691	-2.94811
MEX3B	0.487337	3.89428	2.69462	0.0167137	0.581691	-2.94857
PPP1R15A	0.532366	8.69561	2.69322	0.0167605	0.582514	-2.95072
SLFN12	0.643823	6.39563	2.6914	0.0168218	0.58367	-2.95352
ZNF92	-0.668152	4.94147	-2.69085	0.0168402	0.58367	-2.95435
TMEM101	0.402851	6.40904	2.6883	0.0169262	0.584579	-2.95825
CD24	-1.09976	11.1663	-2.68777	0.0169444	0.584579	-2.95908
NPTX2	0.696134	5.15086	2.68632	0.0169936	0.584579	-2.9613
PAXIP1	0.416892	7.65383	2.68612	0.0170001	0.584579	-2.96159
C15orf26	-1.33644	3.95545	-2.68412	0.0170682	0.584579	-2.96466
LOC100130169	0.859372	3.45212	2.68404	0.017071	0.584579	-2.96478
ZNF599	-0.609029	3.74946	-2.68371	0.0170824	0.584579	-2.96529
PPM1N	-0.969212	5.44648	-2.68328	0.0170971	0.584579	-2.96595
OGFR	0.506547	7.45558	2.68302	0.0171059	0.584579	-2.96635
RASGEF1A	1.48516	6.03816	2.68262	0.0171194	0.584579	-2.96695
MIOS	-0.470195	8.34701	-2.68254	0.0171223	0.584579	-2.96708
SLC35E4	0.526986	4.3988	2.68129	0.0171651	0.585245	-2.96899
EIF2AK2	0.622201	9.69064	2.67848	0.0172617	0.585753	-2.97329
POLE3	-0.490201	6.30776	-2.67793	0.0172808	0.585753	-2.97414
C17orf70	0.361691	6.63768	2.67767	0.0172897	0.585753	-2.97453
ALDH9A1	-0.449763	7.65195	-2.6774	0.0172989	0.585753	-2.97494
HDAC6	0.495564	7.36125	2.67522	0.0173744	0.585753	-2.97828
MIR580	-0.892732	3.34938	-2.67471	0.0173922	0.585753	-2.97906
SLC15A3	0.7434	7.01311	2.67402	0.0174162	0.585753	-2.98012
RFNG	0.550181	6.98964	2.67396	0.0174184	0.585753	-2.98021
LOC100507460	0.906376	5.93885	2.67361	0.0174305	0.585753	-2.98075
SLC9A2	-1.19785	6.3989	-2.67281	0.0174585	0.585753	-2.98197
RREB1	-0.398632	8.63203	-2.67257	0.0174666	0.585753	-2.98233
FAM5B	-0.519447	3.24258	-2.67237	0.0174736	0.585753	-2.98263
SNAR-B1	1.41998	6.75106	2.67112	0.0175172	0.585753	-2.98455
MTOR-AS1	-0.331346	2.98206	-2.6709	0.0175251	0.585753	-2.98489
KIAA1244	-0.592204	8.04507	-2.67045	0.0175409	0.585753	-2.98558
DUSP1	1.00078	9.56407	2.66902	0.0175911	0.585753	-2.98777
C4orf47	0.511645	3.70314	2.66875	0.0176006	0.585753	-2.98818
CCDC71	-0.458733	7.18031	-2.66858	0.0176065	0.585753	-2.98844
RN5S153	-1.23648	6.49844	-2.66811	0.0176229	0.585753	-2.98915
NOXA1	-0.782415	6.68417	-2.66247	0.0178226	0.590679	-2.99778
IL26	-0.654141	1.80904	-2.66123	0.0178667	0.590679	-2.99968
TCP11L1	0.592584	6.47879	2.66105	0.017873	0.590679	-2.99995
DHRS7B	-0.499747	7.93137	-2.66082	0.0178814	0.590679	-3.0003
ENHO	0.493573	3.46855	2.66061	0.0178887	0.590679	-3.00062
SLC20A1	0.493049	9.01973	2.6599	0.0179139	0.590736	-3.0017
LOC100505815	0.589964	6.25078	2.65908	0.0179433	0.590894	-3.00295
PLEKHF2	-0.492583	8.51353	-2.65802	0.0179815	0.590894	-3.00458
MICB	0.546238	7.2761	2.65617	0.018048	0.590894	-3.00741
ZSCAN5A	-0.513693	4.89849	-2.65592	0.0180567	0.590894	-3.00778
FADS1	0.888489	6.90263	2.65528	0.0180801	0.590894	-3.00877
LAMA5	0.766736	7.64454	2.65516	0.0180843	0.590894	-3.00895
HCG8	-0.663386	6.25717	-2.65473	0.0180997	0.590894	-3.0096
ZNF230	-0.646751	5.57585	-2.65352	0.0181434	0.590894	-3.01144
CNP	0.617325	8.82767	2.65301	0.0181619	0.590894	-3.01223
TMEM25	0.803439	5.70106	2.65204	0.018197	0.590894	-3.01371
ZNF319	0.431166	6.78523	2.6519	0.0182023	0.590894	-3.01393
RNY4P1	0.606793	1.71598	2.65156	0.0182147	0.590894	-3.01445
FRMD5	1.0088	5.60819	2.65129	0.0182244	0.590894	-3.01486
NAP1L1	0.60373	7.58552	2.64893	0.0183102	0.592561	-3.01845
PPFIBP1	0.423474	8.68537	2.64818	0.0183378	0.592561	-3.01961
LOC440905	2.32173	6.81788	2.64675	0.01839	0.592561	-3.02178
GPC1	0.535947	5.60208	2.64663	0.0183943	0.592561	-3.02196
CBS	1.09539	5.46899	2.64635	0.0184046	0.592561	-3.02239
LTK	-0.724318	4.47876	-2.64601	0.0184173	0.592561	-3.02292
KIAA1274	0.573414	5.78549	2.64391	0.0184943	0.594276	-3.02611
E2F8	-0.612483	8.3638	-2.64224	0.0185559	0.5946	-3.02866
MIR920	0.472572	3.64815	2.64165	0.0185778	0.5946	-3.02956
OR2A42	0.48087	3.93982	2.64139	0.0185875	0.5946	-3.02996
OTUD4	0.43175	7.40849	2.64108	0.018599	0.5946	-3.03043
FGD1	1.25819	6.10658	2.63899	0.0186768	0.59527	-3.03363
FAAH	-0.654631	6.18153	-2.63823	0.018705	0.59527	-3.03478
ELOVL7	0.852854	6.49634	2.638	0.0187136	0.59527	-3.03514
CORO1C	0.416026	8.01407	2.63663	0.0187645	0.59527	-3.03722
PDCL3	0.543575	4.42282	2.63469	0.0188372	0.59527	-3.04017
LOC440434	0.494563	7.64656	2.63457	0.0188417	0.59527	-3.04036
CACNA2D3-AS1	-0.403076	3.63076	-2.63421	0.0188554	0.59527	-3.04091
LOC285359	0.53557	8.91645	2.63364	0.0188768	0.59527	-3.04178
ZNF181	-0.477807	6.07762	-2.63357	0.0188792	0.59527	-3.04188
PFDN4	0.804745	5.69422	2.63355	0.01888	0.59527	-3.04192
GALNTL4	0.668333	5.7384	2.63354	0.0188805	0.59527	-3.04194
NUDCD3	-0.476497	7.33916	-2.6326	0.0189157	0.595631	-3.04336
ARL2BP	0.460696	9.66061	2.63177	0.018947	0.595871	-3.04463
SLC7A5	0.848097	10.2173	2.6307	0.0189874	0.596107	-3.04626
HNRNPUL1	-0.421804	10.7977	-2.63012	0.0190094	0.596107	-3.04714
ADRM1	0.501542	9.05484	2.62969	0.0190257	0.596107	-3.0478
GABBR1	0.956015	8.13289	2.62799	0.0190901	0.597379	-3.05038
SERINC2	-0.781854	8.12137	-2.62581	0.0191732	0.599094	-3.05371
LOC100653515	0.85245	6.28592	2.625	0.0192041	0.599094	-3.05494
LOC730184	0.675737	4.60609	2.62411	0.0192383	0.599094	-3.0563
FBXW2	-0.45476	8.91492	-2.62387	0.0192473	0.599094	-3.05666
PKN3	-0.608759	6.22439	-2.6232	0.0192731	0.599094	-3.05769
MIR603	-0.712928	3.58735	-2.62281	0.0192879	0.599094	-3.05828
POTEF	1.98947	7.69726	2.62124	0.0193484	0.599563	-3.06067
ZFAND1	-0.487701	8.23872	-2.62118	0.0193507	0.599563	-3.06076
MIR125A	0.304603	2.10323	2.61983	0.0194028	0.600436	-3.06282
RALGAPA2	-0.675465	9.60538	-2.61913	0.0194298	0.600517	-3.06389
C16orf5	0.785433	5.57498	2.61784	0.0194796	0.600517	-3.06585
SLC39A13	0.507525	6.72421	2.61779	0.0194815	0.600517	-3.06592
LEKR1	-0.525429	4.16371	-2.61729	0.019501	0.600517	-3.06669
MBLAC2	-0.432147	5.80202	-2.61614	0.0195457	0.60053	-3.06844
KIAA0319L	-0.422318	8.48332	-2.61578	0.0195596	0.60053	-3.06898
SLC44A3	-1.13442	7.84119	-2.61516	0.0195836	0.60053	-3.06992
NAA38	-0.530117	7.10298	-2.61372	0.0196398	0.60053	-3.07211
DENND5A	0.69526	7.89876	2.61364	0.0196431	0.60053	-3.07224
LOC100506966	-1.04127	6.46449	-2.6136	0.0196448	0.60053	-3.07231
RN5S308	0.556032	2.92954	2.61208	0.0197043	0.601616	-3.07462
DNAH17	0.379041	3.64962	2.61021	0.0197775	0.601668	-3.07746
LOC643486	1.70668	3.03914	2.61008	0.0197827	0.601668	-3.07766
BRSK1	1.07885	5.19321	2.60948	0.0198063	0.601668	-3.07857
SNAR-C1	0.785111	6.77801	2.60898	0.0198259	0.601668	-3.07933
SIRT5	-0.635952	6.47262	-2.60766	0.0198778	0.601668	-3.08133
OR10J3	0.398991	3.03418	2.60616	0.0199374	0.601668	-3.08362
KRT80	1.32323	5.78532	2.60481	0.019991	0.601668	-3.08568
PAPSS1	0.425065	7.94518	2.60436	0.0200088	0.601668	-3.08636
ENO1-IT1	0.450242	5.99287	2.6026	0.0200789	0.601668	-3.08903
DANCR	-0.617116	6.62996	-2.60189	0.0201071	0.601668	-3.09011
LOC100505923	-0.599805	4.38606	-2.60143	0.0201257	0.601668	-3.09082
DR1	-0.342054	9.76875	-2.60139	0.020127	0.601668	-3.09086
NCS1	0.938856	7.35613	2.60047	0.0201641	0.601668	-3.09227
GK5	-0.551451	7.3857	-2.59992	0.0201861	0.601668	-3.09311
CHMP6	0.356278	7.41985	2.59758	0.0202802	0.601668	-3.09666
LOC727896	0.32236	10.0018	2.59755	0.0202811	0.601668	-3.0967
TDRD3	-0.558801	7.11376	-2.59729	0.0202918	0.601668	-3.0971
LRRC10	0.4505	4.10614	2.59723	0.0202943	0.601668	-3.0972
UXS1	0.583444	8.28725	2.59573	0.0203549	0.601668	-3.09948
MIR188	0.410347	2.34408	2.59563	0.0203587	0.601668	-3.09962
GALNT6	-0.919473	8.20605	-2.59485	0.0203904	0.601668	-3.10081
LOC643955	2.3042	2.64028	2.59405	0.0204227	0.601668	-3.10202
ANKRD33B-IT1	0.818772	4.9412	2.59394	0.0204271	0.601668	-3.10219
ZNF323	-0.613845	4.0937	-2.59322	0.0204564	0.601668	-3.10328
TRIL	-1.08801	5.32053	-2.59256	0.0204834	0.601668	-3.10429
C4orf48	0.464638	4.02225	2.59237	0.020491	0.601668	-3.10458
ALG6	-0.516457	6.64341	-2.59219	0.0204985	0.601668	-3.10486
KRTAP5-2	-0.701777	4.03224	-2.59146	0.0205281	0.601668	-3.10596
ZNF507	-0.425114	8.50798	-2.59136	0.0205322	0.601668	-3.10611
CRABP1	0.555397	3.93623	2.59118	0.0205396	0.601668	-3.10639
TMEM200B	0.685689	5.12873	2.59111	0.0205423	0.601668	-3.10649
DSPP	0.661457	3.04452	2.59074	0.0205573	0.601668	-3.10705
REEP2	0.775265	5.17512	2.5906	0.0205632	0.601668	-3.10727
LOC100133306	-0.985007	4.98909	-2.59009	0.0205839	0.601668	-3.10804
SYTL3	0.536897	6.70561	2.58924	0.0206188	0.601668	-3.10933
DENND2C	0.847144	5.42452	2.58911	0.0206239	0.601668	-3.10952
SUMO1P1	0.636014	2.28869	2.587	0.0207107	0.601668	-3.11273
METTL21A	-0.473134	6.23694	-2.58692	0.0207137	0.601668	-3.11284
NUPL2	-0.524075	7.44179	-2.58692	0.020714	0.601668	-3.11286
BCKDHB	-0.439958	7.47515	-2.58491	0.0207965	0.601668	-3.1159
TBC1D25	0.636341	7.5535	2.58486	0.0207985	0.601668	-3.11597
FOXRED1	0.395033	7.22868	2.58484	0.0207996	0.601668	-3.11601
AMZ2P1	0.569945	4.9983	2.58443	0.0208163	0.601668	-3.11662
GK-AS1	0.566742	2.55272	2.58442	0.0208169	0.601668	-3.11665
WNT2B	-0.66238	6.67451	-2.58389	0.0208387	0.601668	-3.11745
TMEM116	-0.345482	6.23749	-2.583	0.0208754	0.601668	-3.11879
PACS1	0.329441	7.3053	2.58243	0.0208992	0.601668	-3.11966
EPHX3	1.17907	5.43463	2.58107	0.0209554	0.601668	-3.12172
UBE2B	0.496509	6.4305	2.58105	0.0209563	0.601668	-3.12175
SIGIRR	-0.421545	5.9456	-2.58102	0.0209577	0.601668	-3.1218
DRG1	-0.36849	9.19511	-2.5802	0.020992	0.601668	-3.12305
MIR4485	0.381195	1.775	2.58006	0.0209977	0.601668	-3.12326
NR4A1	1.02517	6.40467	2.57937	0.0210263	0.601668	-3.1243
GABARAPL1	0.656955	7.30646	2.57921	0.0210331	0.601668	-3.12455
TRMT61A	-0.3594	6.02097	-2.57903	0.0210407	0.601668	-3.12482
EHBP1L1	0.591545	6.1147	2.57888	0.0210469	0.601668	-3.12505
ERVK13-1	-0.511329	5.96206	-2.57824	0.0210736	0.601746	-3.12602
LOC100506982	0.4048	5.80256	2.57747	0.0211056	0.601976	-3.12718
RIT1	0.352436	7.71395	2.57326	0.0212825	0.606267	-3.13356
KIF25-AS1	0.466062	3.65377	2.57229	0.0213234	0.606267	-3.13503
BTNL9	-0.820206	5.21888	-2.57189	0.0213406	0.606267	-3.13565
APOE	0.573426	4.52183	2.57088	0.0213834	0.606267	-3.13718
FAM134C	0.418137	8.88286	2.57068	0.0213915	0.606267	-3.13747
CMC1	-0.404952	6.42683	-2.56911	0.0214585	0.606267	-3.13986
RBM38	0.717243	7.00021	2.56901	0.0214624	0.606267	-3.14
ARID3C	-0.385599	3.08043	-2.56883	0.0214701	0.606267	-3.14027
ERRFI1	0.472906	9.46165	2.56876	0.0214732	0.606267	-3.14038
RN5S273	-1.23003	2.91865	-2.56759	0.021523	0.606523	-3.14216
LOC100130428	-0.457758	6.86605	-2.56716	0.0215414	0.606523	-3.14281
CTSL1	0.880596	8.11595	2.56669	0.0215613	0.606523	-3.14352
PTPLAD1	-0.546579	9.24463	-2.56536	0.0216186	0.606523	-3.14554
GRK7	-0.501336	3.24485	-2.56477	0.0216436	0.606523	-3.14643
RN5S135	0.460685	3.48877	2.56454	0.0216537	0.606523	-3.14678
WT1	0.529748	4.57046	2.56338	0.0217032	0.606523	-3.14853
HYOU1	0.53591	8.49407	2.56321	0.0217104	0.606523	-3.14879
ADAMTS16	0.689236	3.70287	2.56295	0.021722	0.606523	-3.14919
MIR2467	-0.404029	4.60008	-2.56291	0.0217236	0.606523	-3.14925
MIR4254	-0.524117	3.59854	-2.56052	0.0218264	0.608718	-3.15286
LOC100132116	-0.652265	5.9409	-2.5591	0.0218879	0.609754	-3.15501
ADCY7	0.527034	6.71401	2.55773	0.0219473	0.610253	-3.15708
TIGD1	-0.649252	7.82837	-2.55757	0.0219543	0.610253	-3.15733
KCNH4	0.594278	4.06971	2.55642	0.0220043	0.610744	-3.15906
ITPKA	-0.579374	5.31988	-2.55605	0.0220206	0.610744	-3.15963
OSTN-AS1	1.45678	2.64531	2.5553	0.0220532	0.610972	-3.16076
HAUS8	-0.478447	6.03846	-2.55424	0.0220997	0.611208	-3.16237
ZKSCAN4	-0.445841	5.71052	-2.55358	0.0221287	0.611208	-3.16337
ZNF71	0.593012	5.47705	2.55178	0.0222075	0.611208	-3.16609
RN5S443	0.355769	2.35018	2.55151	0.0222193	0.611208	-3.1665
AMBP	-0.566895	4.37127	-2.55148	0.0222206	0.611208	-3.16654
NIPAL2	-0.466835	9.08454	-2.5511	0.0222374	0.611208	-3.16712
NT5DC1	-0.476582	7.93212	-2.55064	0.0222577	0.611208	-3.16782
PTGDS	-1.19064	5.76598	-2.5502	0.0222771	0.611208	-3.16848
LDLRAD1	0.918518	5.58428	2.54957	0.0223048	0.611208	-3.16943
TSLP	0.587382	3.69773	2.54927	0.0223178	0.611208	-3.16988
RN5S126	0.600788	2.41687	2.54869	0.0223435	0.611208	-3.17076
LOC646543	0.715978	5.63546	2.54801	0.0223738	0.611208	-3.17179
LOC100507582	-0.482274	3.61591	-2.54791	0.0223779	0.611208	-3.17193
LOC441242	-0.63485	2.21081	-2.54658	0.0224371	0.612159	-3.17395
FLJ31306	-0.500957	7.54903	-2.54499	0.0225076	0.613107	-3.17635
CCNL1	0.904341	2.19671	2.54368	0.0225663	0.613107	-3.17834
MKNK1	-0.423396	6.99181	-2.54335	0.0225809	0.613107	-3.17883
KLK10	1.38431	6.5992	2.54263	0.022613	0.613107	-3.17992
PCCA-AS1	-0.394065	3.3791	-2.54263	0.0226132	0.613107	-3.17993
FOXD4L2	-0.642239	4.73043	-2.54199	0.0226415	0.613107	-3.18088
CHN2	-0.755411	6.56522	-2.5411	0.0226815	0.613107	-3.18223
ZNF157	0.788422	2.71462	2.54016	0.0227238	0.613107	-3.18366
UBE2DNL	-0.441746	3.37604	-2.54008	0.0227271	0.613107	-3.18377
STRA6	0.977345	5.24907	2.53796	0.0228226	0.613107	-3.18697
EFHC1	0.365686	7.02898	2.53725	0.0228547	0.613107	-3.18805
EPB41L4B	-0.621104	6.04364	-2.53709	0.022862	0.613107	-3.18829
VPS52	-0.356577	8.88941	-2.53666	0.0228815	0.613107	-3.18894
EXOSC8	-0.592836	7.69657	-2.53602	0.0229105	0.613107	-3.18991
ZNF600	-0.669658	5.81768	-2.53558	0.0229301	0.613107	-3.19056
HDDC3	-0.570079	5.80762	-2.53543	0.0229369	0.613107	-3.19079
RND3	0.807031	7.66464	2.53356	0.0230221	0.613107	-3.19362
PLD2	0.402745	8.04047	2.53312	0.0230421	0.613107	-3.19428
PSMD3	0.557746	9.57257	2.53299	0.0230479	0.613107	-3.19448
FBP1	-1.08994	8.79127	-2.53245	0.0230726	0.613107	-3.1953
RNU105B	-0.955708	7.58442	-2.53235	0.0230769	0.613107	-3.19544
NRIP3	0.77691	5.1954	2.53178	0.0231032	0.613107	-3.19631
LOC100505473	-0.719411	2.67571	-2.53114	0.0231322	0.613107	-3.19727
SLC30A4	0.481602	6.58905	2.53061	0.0231566	0.613107	-3.19807
TRBV24-1	-0.811546	3.52503	-2.53036	0.0231681	0.613107	-3.19845
RHOB	0.561126	8.59998	2.53029	0.023171	0.613107	-3.19855
KCNRG	-0.715814	5.38745	-2.52863	0.0232475	0.613107	-3.20106
NARR	0.829963	6.60987	2.52854	0.0232514	0.613107	-3.20119
FAM107B	-1.07147	6.78586	-2.52776	0.0232871	0.613107	-3.20237
INSIG2	0.526798	7.11401	2.52749	0.0232996	0.613107	-3.20277
RNF212	1.50697	4.79754	2.52743	0.0233023	0.613107	-3.20287
SGTB	0.539782	7.42919	2.52694	0.0233248	0.613107	-3.2036
CCNB1IP1	-0.406579	6.53895	-2.52653	0.0233436	0.613107	-3.20422
FAM83C-AS1	0.45833	3.85564	2.52626	0.0233561	0.613107	-3.20463
WDFY3	0.401788	8.81493	2.52434	0.0234451	0.613107	-3.20753
HIST1H3G	-1.35642	6.80695	-2.52363	0.0234779	0.613107	-3.2086
C9orf66	-0.40985	4.30585	-2.5224	0.023535	0.613107	-3.21045
INHBC	0.409082	2.78473	2.5224	0.023535	0.613107	-3.21046
ODZ4	0.901364	5.26312	2.52209	0.0235495	0.613107	-3.21092
CXorf22	1.3991	3.27225	2.52208	0.0235497	0.613107	-3.21093
SLC35F2	0.674727	7.1011	2.521	0.0236	0.613107	-3.21256
NKAPP1	-0.603606	4.783	-2.52086	0.0236067	0.613107	-3.21278
IRS2	0.8052	7.21294	2.52085	0.023607	0.613107	-3.21279
GRB2	0.36754	8.49931	2.52039	0.0236284	0.613107	-3.21348
DLG1-AS1	-0.307478	4.12111	-2.52037	0.0236296	0.613107	-3.21352
ZBTB45	-0.597095	5.64135	-2.52004	0.023645	0.613107	-3.21402
ZFHX4	0.961164	5.09065	2.51991	0.0236511	0.613107	-3.21421
TRAJ25	-0.776815	3.75788	-2.51935	0.0236771	0.613107	-3.21505
WHAMMP3	0.60654	6.35534	2.51924	0.0236821	0.613107	-3.21521
LOC730755	1.34719	3.59028	2.5186	0.0237122	0.613107	-3.21619
LOC100506713	-0.400662	6.31516	-2.51851	0.0237162	0.613107	-3.21631
ADD3	-0.712876	8.09614	-2.51798	0.0237411	0.61312	-3.21711
ZNF223	-0.475019	6.29875	-2.51735	0.0237707	0.613254	-3.21807
NSMCE2	-0.409385	6.3429	-2.51543	0.0238609	0.614951	-3.22096
C11orf80	0.66219	7.90107	2.5144	0.0239095	0.615451	-3.22251
FLG	0.355617	4.00117	2.51398	0.0239293	0.615451	-3.22315
KRBOX1-AS1	-0.301999	2.2122	-2.5133	0.0239611	0.615639	-3.22416
MIRLET7D	-0.613598	4.1174	-2.51276	0.0239866	0.615665	-3.22497
ARHGAP40	1.08594	4.96182	2.51215	0.0240156	0.61578	-3.2259
MATN3	1.30468	5.5579	2.5112	0.0240606	0.615784	-3.22732
RNU4ATAC2P	0.391646	2.51198	2.51085	0.0240773	0.615784	-3.22785
EZH1	0.41672	8.81769	2.5106	0.0240893	0.615784	-3.22823
ZNF383	-0.420185	7.06947	-2.51004	0.0241157	0.615833	-3.22907
ATP2A3	-0.562099	7.75491	-2.5094	0.0241463	0.615989	-3.23004
PQBP1	0.550609	7.76572	2.50728	0.0242473	0.617416	-3.23323
PRKAA2	2.1669	6.12978	2.50672	0.0242743	0.617416	-3.23408
ABT1	-0.394762	7.45834	-2.5063	0.0242942	0.617416	-3.2347
PIWIL1	-1.97732	4.4358	-2.50587	0.0243149	0.617416	-3.23535
VPS72	-0.52562	3.0597	-2.50535	0.0243398	0.617416	-3.23613
LOC729626	-0.46462	3.65084	-2.50492	0.0243604	0.617416	-3.23678
LOC100129175	-0.710541	2.70784	-2.50462	0.0243746	0.617416	-3.23722
SYNJ2BP-COX16	-0.325068	8.95718	-2.50301	0.0244521	0.617416	-3.23965
TMED9	0.545171	8.72913	2.50246	0.0244786	0.617416	-3.24047
TESK2	-0.522818	7.02024	-2.50199	0.0245012	0.617416	-3.24118
MCI	-0.683216	4.72421	-2.50196	0.024503	0.617416	-3.24124
LOC554223	0.8712	5.15523	2.50165	0.0245178	0.617416	-3.2417
LRRC16A	-0.585531	9.56023	-2.50157	0.0245217	0.617416	-3.24182
SYCN	-0.479918	3.66303	-2.49988	0.0246033	0.618098	-3.24435
UBFD1	0.480157	9.19704	2.49981	0.0246068	0.618098	-3.24446
PSMD6-AS2	-0.44267	6.29724	-2.49949	0.0246226	0.618098	-3.24495
KIF1A	1.93613	5.11611	2.49814	0.024688	0.618555	-3.24698
BIRC3	1.24099	8.60158	2.4981	0.02469	0.618555	-3.24704
PITX2	0.625481	4.56692	2.49388	0.0248958	0.623089	-3.25338
BCDIN3D	-0.531698	5.20965	-2.4926	0.0249584	0.623391	-3.25529
C15orf61	-0.396327	6.0755	-2.49229	0.0249737	0.623391	-3.25576
THBS3	0.896785	6.78154	2.49162	0.025007	0.623391	-3.25678
TRIQK	-0.483694	5.87578	-2.49162	0.0250071	0.623391	-3.25678
FAM120A	-0.428261	9.19028	-2.48981	0.0250962	0.624281	-3.2595
MMP7	2.71145	9.76729	2.48916	0.0251281	0.624281	-3.26047
CCBL2	-0.433786	8.28393	-2.48906	0.0251329	0.624281	-3.26061
PELI3	0.489895	5.78976	2.48863	0.0251546	0.624281	-3.26127
WDR45	0.409116	6.81858	2.48794	0.0251885	0.624281	-3.2623
SERHL2	0.564709	3.68643	2.48771	0.0251999	0.624281	-3.26264
TSC22D1-AS1	-0.629028	5.91102	-2.48726	0.0252225	0.624281	-3.26333
CEP170P1	0.668662	6.21307	2.48687	0.0252415	0.624281	-3.2639
TTC21A	0.569154	5.34699	2.48557	0.0253065	0.625273	-3.26587
GLRA3	0.606369	2.25667	2.48446	0.0253615	0.626016	-3.26752
ISLR2	0.501347	3.71348	2.48219	0.025475	0.626128	-3.27093
ATG9B	1.41375	4.58397	2.48181	0.0254939	0.626128	-3.2715
PSMB4	0.385146	9.14189	2.48166	0.0255019	0.626128	-3.27173
SDS	0.855021	6.3181	2.48136	0.0255169	0.626128	-3.27218
RNU7-47P	0.972846	3.02421	2.48112	0.0255288	0.626128	-3.27254
CT45A1	0.892068	7.30894	2.48083	0.0255435	0.626128	-3.27298
PSMB3	0.470394	10.1589	2.48078	0.025546	0.626128	-3.27305
TSTA3	-0.547355	8.32779	-2.48024	0.0255731	0.626128	-3.27386
C14orf93	-0.50647	5.63382	-2.47905	0.0256328	0.626128	-3.27564
TMED11P	0.88699	2.26136	2.47824	0.0256738	0.626128	-3.27686
TOX	-1.04835	7.47369	-2.47778	0.025697	0.626128	-3.27755
FAM84B	-0.69437	7.74502	-2.47749	0.0257114	0.626128	-3.27798
FHOD3	0.938173	5.37534	2.47729	0.0257215	0.626128	-3.27828
PSMF1	-0.385	9.75744	-2.47662	0.0257556	0.626128	-3.27929
ARFRP1	0.365466	6.89972	2.47612	0.0257808	0.626128	-3.28003
STX2	0.656261	7.9092	2.47606	0.0257838	0.626128	-3.28012
CAPN13	-1.28979	6.68241	-2.4759	0.025792	0.626128	-3.28036
COMP	0.810994	5.61425	2.47525	0.0258251	0.626128	-3.28134
MC1R	0.413601	5.64004	2.47422	0.0258773	0.626128	-3.28288
LOC387723	-0.586895	4.35168	-2.47385	0.0258963	0.626128	-3.28344
WNT4	-0.548812	4.7427	-2.4736	0.025909	0.626128	-3.28382
COX14	-0.362762	5.50237	-2.47319	0.0259299	0.626128	-3.28443
WWP2	-0.38988	7.78672	-2.47301	0.0259392	0.626128	-3.28471
FXN	-0.804296	7.70992	-2.47221	0.02598	0.626511	-3.2859
CLPSL1	0.969485	3.94944	2.47098	0.0260428	0.62731	-3.28775
CSNK1D	0.411709	9.50944	2.47001	0.0260923	0.62731	-3.2892
PSMD7	0.429788	9.93164	2.46775	0.0262085	0.62731	-3.29259
FUT8	-0.615441	8.45316	-2.46746	0.0262233	0.62731	-3.29302
ACOT9	0.568663	9.19796	2.4672	0.0262366	0.62731	-3.2934
GPR173	0.651293	4.69382	2.46705	0.0262446	0.62731	-3.29364
RIC8B	-0.330615	6.7579	-2.46652	0.0262718	0.62731	-3.29442
TAAR9	0.588204	2.69677	2.46629	0.0262836	0.62731	-3.29477
FER1L6	-2.25924	6.61073	-2.46577	0.0263105	0.62731	-3.29555
SIVA1	-0.478819	5.51304	-2.46517	0.0263414	0.62731	-3.29644
ANKMY1	-0.391551	5.76471	-2.46489	0.0263559	0.62731	-3.29686
PRICKLE3	0.525474	6.58155	2.4648	0.0263607	0.62731	-3.297
C16orf87	0.591672	7.03954	2.46397	0.0264038	0.62731	-3.29825
SNORD14E	1.31381	7.87599	2.46365	0.0264201	0.62731	-3.29872
ZNF587B	-0.493758	7.60164	-2.4636	0.0264227	0.62731	-3.29879
SLAIN1	-1.11259	5.34932	-2.46319	0.0264443	0.62731	-3.29942
MIR4509-1	-0.631433	2.44294	-2.46233	0.0264888	0.62731	-3.3007
EGR3	0.993362	5.6797	2.46179	0.0265166	0.62731	-3.3015
MIR2681	-0.305906	3.56603	-2.46153	0.0265304	0.62731	-3.3019
UBASH3A	-0.542564	5.61601	-2.46132	0.0265413	0.62731	-3.30221
FBXO17	0.815618	6.53758	2.4609	0.026563	0.62731	-3.30283
OSGEPL1-AS1	-0.500008	5.35141	-2.46071	0.0265732	0.62731	-3.30313
SLC2A3	1.23169	6.76261	2.46026	0.0265963	0.62731	-3.30379
LOC100506451	0.507323	3.92901	2.45986	0.0266175	0.62731	-3.3044
OTOP2	0.43236	4.302	2.45892	0.0266665	0.62731	-3.3058
LOC400684	-0.799126	5.06353	-2.45828	0.0267002	0.62731	-3.30676
RAB6B	1.14147	5.99935	2.45807	0.0267109	0.62731	-3.30707
CPNE4	-1.3882	4.41548	-2.45805	0.0267121	0.62731	-3.3071
CBFB	0.384168	10.6214	2.45609	0.0268152	0.629025	-3.31004
LOC145663	-0.486813	2.54897	-2.45571	0.0268352	0.629025	-3.31061
LOC729291	-0.687759	5.24242	-2.45287	0.026985	0.629605	-3.31485
TRIOBP	-0.452718	6.03509	-2.45193	0.0270347	0.629605	-3.31625
FUT3	-1.38918	6.86202	-2.45148	0.0270588	0.629605	-3.31693
BIRC2	0.359071	8.44719	2.45142	0.0270617	0.629605	-3.31701
PITHD1	-0.504327	7.66166	-2.45075	0.0270974	0.629605	-3.31802
LYNX1	0.461304	4.74333	2.45048	0.0271117	0.629605	-3.31842
OIP5	-0.632717	6.45367	-2.4503	0.0271215	0.629605	-3.3187
ADM	0.711802	5.67277	2.44982	0.027147	0.629605	-3.31941
ZNF586	-0.466575	7.66215	-2.44979	0.0271481	0.629605	-3.31945
FAM171B	0.879228	7.48676	2.44953	0.0271622	0.629605	-3.31984
RNU7-5P	0.720303	2.65163	2.44819	0.0272336	0.629605	-3.32184
ARHGAP21	-0.543863	8.53321	-2.44804	0.0272415	0.629605	-3.32206
NAA40	0.469749	7.25531	2.44794	0.0272471	0.629605	-3.32222
LOC100505835	0.355668	2.37172	2.4479	0.0272489	0.629605	-3.32227
ZNF644	-0.357972	9.08006	-2.44766	0.0272622	0.629605	-3.32264
MIR4748	-0.461193	6.69691	-2.44753	0.0272688	0.629605	-3.32283
MIR543	-0.589821	3.263	-2.44647	0.0273259	0.629605	-3.32442
MRPL48	-0.621426	7.88882	-2.44618	0.027341	0.629605	-3.32484
SERPINB5	1.66561	6.86658	2.44603	0.027349	0.629605	-3.32507
DIS3L	-0.514257	8.05887	-2.44581	0.0273611	0.629605	-3.3254
GRIK4	-0.408271	3.97708	-2.44487	0.0274113	0.630184	-3.3268
RBM23	-0.389286	8.16896	-2.44334	0.0274936	0.630719	-3.32908
REG1A	-2.3655	4.6435	-2.44315	0.027504	0.630719	-3.32937
HOXA10	-0.636147	6.05794	-2.44129	0.0276043	0.630719	-3.33215
SLC3A2	0.398207	9.22975	2.44119	0.0276098	0.630719	-3.3323
ANAPC11	0.452903	6.66208	2.44091	0.0276247	0.630719	-3.33271
LOC100130855	-0.560183	5.15757	-2.44015	0.0276659	0.630719	-3.33385
KLK4	0.381812	3.93872	2.43959	0.0276963	0.630719	-3.33468
RPL7	-0.483604	5.54418	-2.43943	0.0277053	0.630719	-3.33493
SH2D5	0.421755	4.1024	2.43912	0.0277218	0.630719	-3.33538
LOC100506804	-0.653876	5.31704	-2.43911	0.0277224	0.630719	-3.3354
C11orf58	0.29869	6.16843	2.43889	0.0277345	0.630719	-3.33573
MPP3	0.703309	6.47386	2.43839	0.0277615	0.630719	-3.33648
PPP1R3E	-0.309611	7.05499	-2.43704	0.027835	0.630719	-3.33849
GATM	-1.21772	7.7439	-2.43625	0.0278784	0.630719	-3.33968
BLMH	0.758797	8.59964	2.43602	0.0278907	0.630719	-3.34001
MIR3619	-0.438159	5.94947	-2.43542	0.0279235	0.630719	-3.34091
HCG26	1.23365	2.79042	2.43528	0.0279309	0.630719	-3.34111
CLRN1-AS1	-0.366253	2.27778	-2.4351	0.0279413	0.630719	-3.34139
ANXA1	0.611002	11.2028	2.43465	0.0279656	0.630719	-3.34206
FAM21C	0.398959	7.07765	2.43446	0.027976	0.630719	-3.34234
UCP3	-0.535238	4.25715	-2.43436	0.0279814	0.630719	-3.34249
MED30	-0.390122	5.43799	-2.4335	0.0280287	0.630719	-3.34378
LOC440288	-0.642465	6.32829	-2.43346	0.0280308	0.630719	-3.34383
KAZALD1	-0.824056	4.88448	-2.43313	0.0280492	0.630719	-3.34433
MTRF1	-0.926227	7.58449	-2.43289	0.0280621	0.630719	-3.34468
LOC100507013	-0.335805	2.72069	-2.43162	0.028132	0.630914	-3.34658
KCMF1	0.355348	9.38864	2.43143	0.0281423	0.630914	-3.34686
DNAI1	0.395838	2.75622	2.43098	0.0281672	0.630914	-3.34753
ARMCX1	0.972866	5.98034	2.43021	0.0282098	0.630914	-3.34868
TAS2R60	-0.622951	4.81811	-2.42986	0.0282291	0.630914	-3.3492
TACR1	-0.850235	3.8498	-2.42953	0.0282474	0.630914	-3.3497
HIST1H3B	-0.585856	2.36518	-2.42863	0.0282968	0.630914	-3.35103
EVC2	0.805544	4.7396	2.42819	0.0283217	0.630914	-3.3517
BBS2	0.529336	8.20835	2.42805	0.0283289	0.630914	-3.35189
DCLK2	0.803092	5.06896	2.42802	0.0283307	0.630914	-3.35194
ATP6V0A1	0.501957	9.36649	2.42773	0.0283469	0.630914	-3.35238
ZNF619	-0.509855	5.36795	-2.42727	0.0283723	0.63092	-3.35306
SSRP1	0.46552	8.56066	2.42618	0.0284331	0.631298	-3.35469
COL18A1-AS1	0.326816	3.98015	2.42562	0.0284641	0.631298	-3.35552
CLDN18	-3.21014	8.55808	-2.4255	0.028471	0.631298	-3.3557
DOC2A	0.86986	5.24465	2.42429	0.0285382	0.631298	-3.3575
HIST3H2BB	1.00023	7.04652	2.42391	0.0285595	0.631298	-3.35807
LOC100506901	0.878378	4.10556	2.42381	0.0285652	0.631298	-3.35822
DNAH1	-0.674887	6.69797	-2.42334	0.0285911	0.631298	-3.35891
ZNF776	-0.46608	7.44942	-2.42303	0.0286085	0.631298	-3.35937
CXCR3	-0.61968	5.20161	-2.42279	0.0286222	0.631298	-3.35974
WFDC13	-0.342364	3.97942	-2.42246	0.0286406	0.631298	-3.36023
SUCLG2	-0.53718	8.94694	-2.42169	0.0286839	0.631553	-3.36138
RABGGTB	-0.460794	7.60831	-2.42136	0.0287024	0.631553	-3.36187
ZNF530	-0.640798	4.69353	-2.42066	0.0287416	0.631855	-3.36291
ERVV-2	1.42295	3.29916	2.42017	0.028769	0.631855	-3.36363
ALDH6A1	-0.592533	7.26135	-2.41934	0.0288156	0.631855	-3.36487
MCEE	-0.47158	6.13607	-2.41932	0.0288171	0.631855	-3.36491
UBA6	0.45075	8.79112	2.4185	0.0288633	0.631855	-3.36613
ZNF673	0.371715	6.23332	2.41808	0.0288867	0.631855	-3.36674
WNT2	1.12481	5.35787	2.41799	0.0288921	0.631855	-3.36689
ELK1	0.5284	8.21533	2.41671	0.0289641	0.632119	-3.36878
HIST1H4L	-0.680801	9.8103	-2.4162	0.0289934	0.632119	-3.36955
ZNF574	-0.411735	6.63503	-2.41605	0.0290015	0.632119	-3.36976
RIPK1	-0.441048	8.16906	-2.41599	0.0290048	0.632119	-3.36985
LOC100130876	0.678561	5.61289	2.41387	0.0291255	0.634199	-3.37301
GPR75	-0.27226	6.63834	-2.41203	0.0292301	0.635649	-3.37574
ATP13A5	-0.323416	3.19711	-2.41085	0.0292979	0.635649	-3.37751
FNDC3B	0.518182	10.8272	2.41059	0.0293126	0.635649	-3.37789
SSBP3	-0.505785	7.15785	-2.41023	0.0293334	0.635649	-3.37843
DSC3	2.37446	6.59558	2.40954	0.0293726	0.635649	-3.37945
SERPINA1	1.20367	6.78349	2.40932	0.0293853	0.635649	-3.37978
EIF3L	-0.340596	9.67444	-2.40899	0.0294047	0.635649	-3.38028
CHORDC1	0.616863	6.84464	2.40764	0.0294821	0.635649	-3.38228
MLLT11	1.0221	7.26088	2.40701	0.0295183	0.635649	-3.38321
OR4C13	-0.323961	2.13315	-2.4056	0.0295999	0.635649	-3.38531
LOC729275	0.458365	4.57159	2.40526	0.0296194	0.635649	-3.38582
ANKRD62	0.523315	1.95417	2.40473	0.0296499	0.635649	-3.3866
C11orf93	-0.862257	7.1634	-2.40441	0.0296682	0.635649	-3.38707
C3orf14	1.06206	5.801	2.40377	0.0297053	0.635649	-3.38802
ASMTL-AS1	0.537544	5.88571	2.40338	0.0297281	0.635649	-3.3886
GNB4	0.648268	7.33196	2.40292	0.0297546	0.635649	-3.38928
ZNF124	-0.355431	5.75549	-2.40249	0.0297797	0.635649	-3.38992
LEPREL4	0.621171	6.85595	2.40234	0.0297884	0.635649	-3.39015
L1CAM	1.30176	4.74013	2.40207	0.029804	0.635649	-3.39054
ABTB1	0.603903	5.4559	2.40199	0.0298087	0.635649	-3.39066
APOBEC3A	0.864358	4.92363	2.39979	0.0299372	0.635649	-3.39394
URI1	-0.362913	10.0141	-2.39949	0.0299544	0.635649	-3.39438
RBM12B-AS1	-0.380282	4.23517	-2.3993	0.0299656	0.635649	-3.39466
TMLHE	-0.779898	8.31911	-2.39885	0.0299921	0.635649	-3.39533
CERS5	0.446468	7.21415	2.39823	0.0300283	0.635649	-3.39625
LOC648987	-0.811373	6.14713	-2.39793	0.0300456	0.635649	-3.39669
C15orf44	-0.46854	8.97437	-2.3977	0.0300596	0.635649	-3.39704
C11orf67	-0.38107	5.71428	-2.39728	0.0300842	0.635649	-3.39767
NOD2	0.629627	5.54052	2.39697	0.0301022	0.635649	-3.39812
FLJ30375	-0.447832	2.48767	-2.39691	0.0301059	0.635649	-3.39822
TTTY23	-0.264198	2.74867	-2.39678	0.0301135	0.635649	-3.39841
RND2	1.43043	5.42311	2.39667	0.0301198	0.635649	-3.39857
VASH1	0.553402	6.75775	2.3964	0.0301354	0.635649	-3.39896
C1orf51	0.748708	5.23666	2.39639	0.0301361	0.635649	-3.39898
IREB2	-0.410889	8.68217	-2.39627	0.0301433	0.635649	-3.39916
RN5S132	0.446901	5.99417	2.39609	0.030154	0.635649	-3.39943
SOD1	0.288534	10.0756	2.39604	0.0301566	0.635649	-3.3995
TMEM163	-0.981538	6.51528	-2.3959	0.030165	0.635649	-3.39971
PGLYRP3	0.858138	4.22854	2.39567	0.0301787	0.635649	-3.40005
DIO2-AS1	-0.29094	2.22858	-2.39476	0.0302324	0.635751	-3.40141
C21orf88	1.38499	5.08683	2.39473	0.0302341	0.635751	-3.40145
C7orf41	-0.569027	6.34589	-2.39115	0.0304458	0.638076	-3.40676
BRWD3	-0.474895	8.6548	-2.39111	0.0304483	0.638076	-3.40682
MTF2	-0.365409	8.11551	-2.39103	0.0304531	0.638076	-3.40694
DPH2	-0.463077	7.16209	-2.39081	0.0304659	0.638076	-3.40726
DTNBP1	-0.513223	6.30009	-2.3898	0.030526	0.638076	-3.40876
RNU5F-1	1.60473	6.88817	2.38952	0.0305428	0.638076	-3.40918
RIPK3	-0.559512	6.89452	-2.38924	0.0305593	0.638076	-3.40959
PRPSAP1	0.37787	7.52287	2.38904	0.0305711	0.638076	-3.40988
NECAB2	0.508631	3.5519	2.38864	0.0305952	0.638076	-3.41048
ZBTB8A	-0.46603	7.14843	-2.38858	0.0305986	0.638076	-3.41057
TLN2	-0.856142	6.23208	-2.38735	0.0306722	0.638647	-3.4124
KRCC1	-0.702392	7.73098	-2.38727	0.0306768	0.638647	-3.41251
KIAA1704	-0.696802	7.0648	-2.38623	0.0307388	0.639082	-3.41405
ARV1	-0.466976	8.07	-2.38559	0.0307775	0.639082	-3.415
LOC152742	-0.378286	2.46329	-2.3854	0.0307885	0.639082	-3.41528
ARL17B	0.497517	7.51589	2.3849	0.0308187	0.639082	-3.41602
KCTD17	0.529411	6.01451	2.3848	0.0308249	0.639082	-3.41617
INTU	0.387769	5.7782	2.38398	0.030874	0.639095	-3.41738
ASRGL1	-0.636363	5.8565	-2.38394	0.0308764	0.639095	-3.41744
HDX	0.627993	4.19132	2.38319	0.0309217	0.639507	-3.41856
LOC286467	-1.19782	5.86161	-2.38217	0.0309827	0.64024	-3.42006
SLC9A7	0.924544	7.51296	2.38166	0.031014	0.64036	-3.42082
TWF2	0.436017	9.16028	2.37977	0.0311281	0.641453	-3.42362
LOC153684	-0.459678	5.33606	-2.3793	0.0311564	0.641453	-3.42431
WWP1	-0.478325	9.60675	-2.37901	0.031174	0.641453	-3.42474
TC2N	-0.67912	10.7388	-2.37856	0.0312014	0.641453	-3.42541
SHC1	0.512866	9.2353	2.37829	0.031218	0.641453	-3.42581
NPR3	1.20692	4.89029	2.37758	0.0312609	0.641453	-3.42686
SEMA3A	1.17675	6.69051	2.37753	0.0312638	0.641453	-3.42693
SLC9C2	0.394592	2.73444	2.37735	0.0312747	0.641453	-3.42719
BLOC1S3	-0.334978	7.1981	-2.37699	0.0312969	0.641453	-3.42773
SLC25A2	-0.629372	4.1916	-2.37649	0.0313276	0.641453	-3.42848
LOC100505648	-0.531624	6.2957	-2.37616	0.0313477	0.641453	-3.42896
SMS	0.669988	9.18541	2.37525	0.0314031	0.642065	-3.43031
AGK	0.35899	7.88353	2.37451	0.0314481	0.642406	-3.4314
RNU6-57	-0.688647	3.18982	-2.37414	0.031471	0.642406	-3.43195
FAM96B	0.438925	8.66208	2.37312	0.0315334	0.643158	-3.43346
HNF4G	-0.8447	7.81255	-2.3726	0.0315651	0.643265	-3.43422
GRID2	1.0387	2.7421	2.37192	0.0316069	0.643265	-3.43523
SLC39A1	0.404595	6.22528	2.37176	0.0316171	0.643265	-3.43547
SETP20	-0.569086	3.03005	-2.37059	0.0316891	0.643265	-3.4372
OXA1L	-0.322222	10.2294	-2.37052	0.0316933	0.643265	-3.4373
IDH1	-0.609196	7.94847	-2.37043	0.0316989	0.643265	-3.43744
CHP1	-0.398157	6.416	-2.36997	0.0317273	0.643265	-3.43812
CD80	0.864755	6.78975	2.36937	0.0317642	0.643265	-3.439
ASB8	-0.322515	6.09396	-2.369	0.0317869	0.643265	-3.43954
KLK13	1.54531	5.4949	2.36826	0.0318328	0.643265	-3.44064
WDR54	0.49955	5.94733	2.36815	0.0318395	0.643265	-3.4408
ITPRIP	0.670916	5.65649	2.3678	0.0318615	0.643265	-3.44133
ZBTB1	-0.322519	7.50025	-2.36764	0.0318714	0.643265	-3.44156
LOC392196	-0.426381	2.49534	-2.36663	0.0319338	0.643673	-3.44305
RBM42	-0.290248	7.93292	-2.36645	0.0319451	0.643673	-3.44332
MIR516A1	0.668896	1.87184	2.36538	0.0320118	0.643673	-3.4449
MEN1	0.497954	7.48654	2.36509	0.0320294	0.643673	-3.44532
PKP1	1.28855	5.40194	2.36509	0.0320298	0.643673	-3.44533
B4GALT5	0.5269	10.8213	2.36446	0.0320688	0.643673	-3.44626
CLDN23	-1.16044	6.7567	-2.36443	0.0320709	0.643673	-3.44631
ZNF528	0.82566	5.59552	2.36228	0.0322049	0.645845	-3.44947
PRDM11	-0.456923	5.03845	-2.36168	0.0322425	0.646083	-3.45036
SYN2	1.61252	4.01932	2.36125	0.0322695	0.646109	-3.451
TRAPPC12-AS1	0.36853	3.66352	2.3596	0.032373	0.647436	-3.45343
MPP5	-0.426509	7.84172	-2.35937	0.0323873	0.647436	-3.45377
HCG20	-0.362191	3.58113	-2.35792	0.0324788	0.64839	-3.45591
ASPG	-0.480389	4.43848	-2.3578	0.0324866	0.64839	-3.45609
ZNF691	-0.476596	6.06988	-2.35679	0.0325503	0.64868	-3.45758
RHOXF2B	0.280743	2.14062	2.35649	0.0325694	0.64868	-3.45803
PIP5K1B	-1.75746	6.98137	-2.35634	0.0325786	0.64868	-3.45824
ISOC2	-0.422363	7.45516	-2.35476	0.0326785	0.649766	-3.46057
ADAM6	0.30567	3.52442	2.35467	0.0326848	0.649766	-3.46072
MIR4784	-0.550851	4.40808	-2.35384	0.0327371	0.650291	-3.46193
ATP6V0A4	0.829498	4.06387	2.35261	0.0328155	0.650811	-3.46375
CPNE7	0.933891	5.99253	2.35214	0.0328451	0.650811	-3.46443
NAA16	-0.698072	8.20213	-2.35187	0.0328625	0.650811	-3.46484
SNHG8	0.526262	8.23156	2.35166	0.0328759	0.650811	-3.46514
PET117	-0.557615	4.96113	-2.35138	0.0328938	0.650811	-3.46556
ATF7IP2	-0.860074	8.40465	-2.35021	0.0329685	0.650811	-3.46728
C9orf64	-0.462608	6.50341	-2.34976	0.0329976	0.650811	-3.46795
LSM5	-0.510321	6.47393	-2.34966	0.033004	0.650811	-3.4681
LOC100505696	-0.515406	7.2868	-2.34953	0.0330118	0.650811	-3.46828
TEDDM1	-0.35823	2.44134	-2.34851	0.0330777	0.650811	-3.46979
LOC641367	-0.527857	3.02963	-2.34728	0.0331567	0.650811	-3.47161
SHANK2	-0.669403	6.94737	-2.34721	0.0331608	0.650811	-3.4717
CYP24A1	1.72422	4.35304	2.34704	0.0331723	0.650811	-3.47196
ALOX12	1.3809	4.52832	2.34695	0.033178	0.650811	-3.47209
MIR4708	0.357646	2.58719	2.34685	0.0331842	0.650811	-3.47223
NSRP1	0.294975	7.43136	2.34664	0.033198	0.650811	-3.47255
PCSK1N	1.45794	5.29082	2.34655	0.0332036	0.650811	-3.47268
ZNF517	-0.288511	4.66696	-2.34557	0.0332667	0.651539	-3.47412
LINC00085	0.76524	5.95041	2.34481	0.0333159	0.651996	-3.47525
CYB5R1	0.32404	7.16555	2.34426	0.0333512	0.652178	-3.47605
RN5S322	0.319158	3.2728	2.34202	0.0334965	0.652518	-3.47935
BBS12	0.377281	4.60183	2.34109	0.0335567	0.652518	-3.48071
GFI1B	-0.434634	4.41866	-2.3407	0.0335824	0.652518	-3.48129
TRIM23	0.344577	5.8152	2.34038	0.0336028	0.652518	-3.48176
PCDHB2	1.34362	5.39259	2.34022	0.0336133	0.652518	-3.48199
EIF4EBP2	-0.397971	11.0733	-2.34003	0.0336261	0.652518	-3.48228
ASF1B	-0.665524	8.13719	-2.33997	0.0336298	0.652518	-3.48237
GLT25D1	0.427155	9.85885	2.33943	0.0336653	0.652518	-3.48317
ADRA2A	-1.24682	5.38333	-2.33917	0.0336819	0.652518	-3.48354
ZC2HC1B	-0.632124	3.25449	-2.3389	0.0336997	0.652518	-3.48394
TUBA3FP	0.568874	4.29223	2.33868	0.033714	0.652518	-3.48427
RUNDC3A	1.17983	5.02728	2.33818	0.0337469	0.652518	-3.48501
BVES	0.772574	6.64063	2.33738	0.0337989	0.652518	-3.48617
HPS6	-0.31315	5.00963	-2.33731	0.0338035	0.652518	-3.48628
MRPS12	-0.524706	5.99387	-2.33601	0.0338886	0.652518	-3.48819
RARS2	-0.376823	8.84185	-2.33466	0.0339775	0.652518	-3.49018
LRRC46	0.562159	4.09722	2.33423	0.0340061	0.652518	-3.49081
KCTD7	0.352616	7.84341	2.33395	0.0340244	0.652518	-3.49122
ELK4	-0.44023	6.85044	-2.33371	0.0340401	0.652518	-3.49157
CTU2	0.330107	6.06657	2.33266	0.0341092	0.652518	-3.49311
TBC1D3H	0.483741	7.49612	2.33261	0.034113	0.652518	-3.4932
DLG1	-0.369734	8.61098	-2.33241	0.0341263	0.652518	-3.49349
CLCN7	0.409033	7.94318	2.33234	0.0341309	0.652518	-3.4936
IFI6	0.858806	11.0481	2.33213	0.0341448	0.652518	-3.4939
ZNF148	-0.28583	8.12736	-2.33213	0.0341448	0.652518	-3.49391
RTN4IP1	-1.35469	7.01158	-2.33183	0.0341644	0.652518	-3.49434
GAS2L1	0.455856	5.66459	2.33151	0.0341855	0.652518	-3.49481
ODF4	-0.410947	2.64647	-2.33149	0.0341865	0.652518	-3.49483
UBTD1	0.457358	6.18098	2.33124	0.0342036	0.652518	-3.49521
HGS	0.381169	8.79065	2.3309	0.0342256	0.652518	-3.4957
JAKMIP2	0.714694	5.26949	2.33071	0.0342386	0.652518	-3.49599
SENP8	-0.583464	4.35775	-2.33066	0.0342421	0.652518	-3.49606
DPPA2	0.879832	3.08099	2.33041	0.0342582	0.652518	-3.49642
LOC646719	-0.536494	6.74593	-2.33038	0.0342604	0.652518	-3.49647
PRKAR1B	-0.425601	5.83837	-2.33012	0.0342774	0.652518	-3.49685
TRIM61	-0.371823	4.7851	-2.32881	0.0343645	0.652864	-3.49877
LOC100132999	-0.390799	6.30896	-2.32813	0.0344099	0.652864	-3.49978
LTBP3	0.488022	7.29453	2.32801	0.0344182	0.652864	-3.49996
FLJ40288	-0.44876	2.55566	-2.32624	0.034536	0.652864	-3.50255
LOC100129046	-1.02325	7.18446	-2.32562	0.0345772	0.652864	-3.50346
DDX6	0.322263	9.63536	2.32556	0.0345815	0.652864	-3.50355
DCAF10	-0.514487	7.12224	-2.32532	0.0345973	0.652864	-3.5039
GOLGA2P5	-0.572068	5.97376	-2.32519	0.0346061	0.652864	-3.50409
GFOD1	-0.626879	5.30394	-2.32488	0.0346273	0.652864	-3.50456
WDR89	-0.415035	6.92636	-2.32478	0.034634	0.652864	-3.5047
WDR92	-0.433504	6.70938	-2.3243	0.0346662	0.652864	-3.50541
LAMB2P1	-0.699149	3.92656	-2.32357	0.0347146	0.652864	-3.50647
NR2F6	-0.540855	8.99682	-2.32279	0.0347673	0.652864	-3.50762
CCL7	-0.518352	2.56912	-2.3227	0.0347733	0.652864	-3.50775
ZNF681	1.42313	6.19567	2.32217	0.0348088	0.652864	-3.50852
ATP8B1	-0.491659	9.77535	-2.32217	0.0348093	0.652864	-3.50853
PANX1	0.498029	7.92385	2.32185	0.0348309	0.652864	-3.509
LOC644100	0.752678	2.31129	2.32161	0.0348467	0.652864	-3.50935
WWC2	0.729372	7.15336	2.32118	0.0348757	0.652864	-3.50998
15-Sep	-0.305035	11.7581	-2.32113	0.0348794	0.652864	-3.51006
NADSYN1	-0.596246	7.0078	-2.32112	0.03488	0.652864	-3.51007
FXYD5	-0.665393	7.2412	-2.32103	0.0348857	0.652864	-3.5102
CCDC14	-0.35635	9.45897	-2.32086	0.0348976	0.652864	-3.51046
FBXO44	0.573708	5.7057	2.31959	0.0349831	0.652864	-3.51231
FAM124A	0.453101	4.04255	2.31921	0.0350091	0.652864	-3.51288
LOC729506	-0.33008	2.79431	-2.31902	0.0350215	0.652864	-3.51315
MIR3941	1.35059	4.76425	2.31826	0.0350734	0.652864	-3.51427
UQCRFS1	-0.434771	6.26173	-2.3179	0.0350976	0.652864	-3.51479
OPN3	-0.560682	7.34161	-2.31777	0.0351068	0.652864	-3.51499
CHST7	0.566637	5.60166	2.31734	0.0351356	0.652864	-3.51561
HDAC5	0.461086	6.88988	2.3168	0.0351721	0.652864	-3.5164
ATG2A	0.423689	6.50903	2.31662	0.0351848	0.652864	-3.51668
TLE1	-0.53926	8.21521	-2.3166	0.035186	0.652864	-3.5167
EXOC7	0.329851	7.13121	2.31602	0.0352251	0.652864	-3.51754
RFK	-0.593283	7.12263	-2.31482	0.0353074	0.652864	-3.51931
EID3	0.458647	6.60098	2.31453	0.035327	0.652864	-3.51973
ATP8B5P	-1.00338	2.96445	-2.31453	0.0353272	0.652864	-3.51974
CAV1	0.998823	7.58049	2.31432	0.0353414	0.652864	-3.52004
HDHD3	-0.761907	7.94337	-2.31421	0.0353489	0.652864	-3.5202
LOC100506115	0.584087	5.72546	2.31414	0.0353538	0.652864	-3.52031
PLXNB3	0.60119	5.28289	2.31403	0.0353609	0.652864	-3.52046
LOC80054	-0.604311	4.73483	-2.31338	0.0354056	0.65321	-3.52142
LOC729177	0.392782	4.11017	2.31206	0.0354963	0.653336	-3.52336
HERC5	1.0662	6.93481	2.31123	0.035553	0.653336	-3.52457
ALDH3B2	1.07269	5.95021	2.31104	0.0355661	0.653336	-3.52485
HYI	-0.560571	7.21366	-2.3109	0.0355753	0.653336	-3.52505
VSIG10L	0.421362	5.93815	2.31054	0.0356004	0.653336	-3.52558
GLRX2	0.408904	6.32671	2.31023	0.0356215	0.653336	-3.52603
MTMR10	-0.508386	9.179	-2.3102	0.0356235	0.653336	-3.52607
TAOK3	-0.477672	8.05691	-2.30978	0.035653	0.653336	-3.5267
RNF168	-0.28387	7.99813	-2.30971	0.0356573	0.653336	-3.52679
ZNF33A	-0.44375	7.55329	-2.30942	0.0356771	0.653336	-3.52722
RN5S434	-0.287404	6.38918	-2.30899	0.0357068	0.653336	-3.52785
PCNA	-0.465084	8.81011	-2.30874	0.0357245	0.653336	-3.52822
HDAC1	-0.477548	9.73479	-2.30785	0.0357858	0.653982	-3.52952
SUSD5	0.997671	4.863	2.30738	0.0358183	0.654101	-3.53021
DNAJB2	0.394322	5.93088	2.30658	0.0358737	0.654268	-3.53138
LOC100127909	-0.838198	5.3151	-2.3065	0.0358795	0.654268	-3.53151
EMP1	0.788679	9.58259	2.30608	0.035908	0.654312	-3.53211
SERPINB7	1.31187	3.7856	2.30485	0.035994	0.655038	-3.53392
PCDHB6	1.59381	4.79238	2.30476	0.036	0.655038	-3.53405
CA11	1.17379	6.31196	2.30415	0.0360427	0.65534	-3.53494
METTL7A	-0.728003	7.88253	-2.30293	0.0361277	0.655939	-3.53673
SPICE1	-0.381357	7.84447	-2.30287	0.0361314	0.655939	-3.53681
LOC401010	0.458621	4.57377	2.30255	0.0361539	0.655939	-3.53728
NDUFC2-KCTD14	-0.551929	8.04952	-2.30186	0.036202	0.656338	-3.53829
PDP2	0.644264	7.17846	2.30138	0.0362352	0.656466	-3.53898
LOC339803	0.873956	6.08047	2.30008	0.0363264	0.657023	-3.54089
AGR2	-1.27443	7.5922	-2.29982	0.0363448	0.657023	-3.54127
HCAR3	0.793222	4.88835	2.29962	0.0363588	0.657023	-3.54157
CTHRC1	0.853255	7.0926	2.29945	0.0363705	0.657023	-3.54181
RPGRIP1L	0.461577	6.47133	2.29865	0.0364269	0.657262	-3.54298
PDZD7	0.516424	3.96708	2.29811	0.0364646	0.657262	-3.54377
FRG1B	-0.32437	6.60689	-2.29786	0.0364822	0.657262	-3.54413
CWC25	0.331749	7.60516	2.29709	0.0365364	0.657262	-3.54526
CTSL1P2	0.349655	5.23631	2.29688	0.0365512	0.657262	-3.54557
SYNJ2-IT1	0.455144	4.85359	2.29687	0.0365523	0.657262	-3.54559
PPP6C	-0.380995	10.0551	-2.29635	0.036589	0.657262	-3.54635
DICER1	-0.361159	9.33539	-2.29618	0.0366007	0.657262	-3.54659
HOXA6	-0.623478	6.13834	-2.29574	0.0366319	0.657262	-3.54724
SRGAP2B	0.349532	8.96486	2.29555	0.0366453	0.657262	-3.54752
OR5K1	-0.277039	1.48344	-2.29486	0.0366938	0.657662	-3.54852
AGBL5-AS1	-0.629099	4.26971	-2.29427	0.0367362	0.657824	-3.54939
TAPBPL	-0.534289	7.16558	-2.2928	0.0368399	0.657824	-3.55153
DDO	0.692239	4.83786	2.29245	0.0368649	0.657824	-3.55204
PJA1	0.609206	6.02339	2.29178	0.0369127	0.657824	-3.55303
MAP3K6	0.5719	6.88649	2.29159	0.0369259	0.657824	-3.5533
C7orf10	0.944402	5.99596	2.29153	0.0369302	0.657824	-3.55338
APEX1	-0.449107	10.4283	-2.29123	0.0369515	0.657824	-3.55382
C22orf40	-0.297841	5.59771	-2.29106	0.0369639	0.657824	-3.55407
MKS1	0.351112	6.53162	2.29085	0.0369785	0.657824	-3.55437
C11orf31	0.47243	7.14794	2.29068	0.0369909	0.657824	-3.55463
GLCE	-0.619484	8.40828	-2.28994	0.0370437	0.657824	-3.55571
FAP	1.18185	7.0057	2.28931	0.0370887	0.657824	-3.55663
ZNF749	-0.540681	6.48685	-2.2893	0.0370894	0.657824	-3.55664
ALAD	-0.467319	6.73469	-2.28897	0.0371131	0.657824	-3.55713
NTNG2	0.510653	4.03012	2.28843	0.0371515	0.657824	-3.55791
LOC100507347	-0.454273	5.19004	-2.2884	0.037154	0.657824	-3.55796
MGC57346	0.408954	6.46917	2.28766	0.0372071	0.657824	-3.55904
RP1L1	-0.431088	3.26193	-2.28658	0.0372844	0.657824	-3.56062
MIR1471	0.303305	1.71781	2.28653	0.0372879	0.657824	-3.56069
AQP9	1.23543	6.80109	2.28627	0.0373063	0.657824	-3.56106
CAMSAP3	-0.507186	6.99016	-2.28533	0.0373741	0.657824	-3.56244
MYRIP	-0.641425	5.23151	-2.28523	0.0373815	0.657824	-3.56259
TDP1	-0.490518	7.07899	-2.28509	0.0373916	0.657824	-3.56279
FSD1	1.03411	4.94451	2.28431	0.0374476	0.657824	-3.56392
CEP170	0.555736	8.47452	2.28427	0.0374506	0.657824	-3.56399
CT62	-0.402643	2.91546	-2.28424	0.0374529	0.657824	-3.56403
MALAT1	0.346495	11.1688	2.28416	0.0374583	0.657824	-3.56414
SAMD12	-0.483629	7.99399	-2.28382	0.037483	0.657824	-3.56464
A2ML1-AS1	0.389179	2.38081	2.2836	0.0374992	0.657824	-3.56497
C6orf203	-1.50275	6.95135	-2.28318	0.0375293	0.657824	-3.56558
DYNLL2	0.360878	9.26094	2.28317	0.0375298	0.657824	-3.56559
MIR888	0.378627	2.79799	2.28291	0.0375485	0.657824	-3.56596
LOC100505955	0.320632	7.35254	2.28237	0.0375876	0.657824	-3.56675
KGFLP2	-0.661732	4.325	-2.282	0.0376145	0.657824	-3.56729
PATL1	0.345221	10.1231	2.28194	0.0376191	0.657824	-3.56739
PSG4	0.688343	4.18269	2.28153	0.0376487	0.657884	-3.56798
LOC100507458	-0.500166	6.11552	-2.28059	0.0377165	0.658111	-3.56935
TBC1D3F	0.491016	7.39022	2.28045	0.037727	0.658111	-3.56955
DLX3	1.20253	3.92764	2.28027	0.0377403	0.658111	-3.56982
KANSL3	0.287942	7.73111	2.27983	0.0377722	0.65821	-3.57046
SLC26A9	1.5903	6.00025	2.27915	0.0378214	0.658611	-3.57145
ZNF433	0.513188	5.2908	2.2774	0.0379492	0.659218	-3.574
KREMEN1	-0.603378	7.10737	-2.2769	0.0379852	0.659218	-3.57472
CRB2	0.288335	4.05954	2.27683	0.0379906	0.659218	-3.57483
PINK1	0.459815	7.67993	2.27644	0.0380193	0.659218	-3.5754
FOXP1-IT1	-0.750373	6.72835	-2.27641	0.0380214	0.659218	-3.57544
C5orf34	-0.566178	6.21511	-2.27528	0.0381044	0.659218	-3.57709
LOC100144603	-0.345883	4.69179	-2.27517	0.0381119	0.659218	-3.57724
ZFHX4-AS1	0.530989	3.43907	2.2748	0.0381391	0.659218	-3.57778
LOC100129033	-0.585248	5.68341	-2.27419	0.0381841	0.659218	-3.57868
DDC	-0.987098	6.45327	-2.27414	0.038188	0.659218	-3.57875
PEPD	-0.545464	9.57386	-2.27367	0.0382221	0.659218	-3.57943
OR52K1	0.739912	2.887	2.27312	0.0382628	0.659218	-3.58023
PCDHA11	0.595173	3.83683	2.27306	0.0382672	0.659218	-3.58032
LOC100506689	-0.773516	2.49312	-2.27211	0.0383372	0.659218	-3.5817
LOC283867	0.644697	2.56567	2.27197	0.0383473	0.659218	-3.5819
GHRHR	-0.463985	3.96367	-2.27146	0.038385	0.659218	-3.58265
ELAVL2	0.430581	1.86266	2.27145	0.0383857	0.659218	-3.58266
THEMIS	-0.698762	5.49476	-2.2714	0.0383893	0.659218	-3.58273
MYO5C	-0.543076	8.20357	-2.27125	0.0384004	0.659218	-3.58295
ADPRH	0.416704	5.99108	2.27116	0.0384074	0.659218	-3.58309
IGF2BP1	2.07609	5.76424	2.27085	0.0384301	0.659218	-3.58354
ESRP1	-0.378276	9.53819	-2.27081	0.0384334	0.659218	-3.5836
CCDC135	0.349654	3.81547	2.27023	0.0384756	0.659492	-3.58443
WDR11-AS1	-0.445492	3.67354	-2.26943	0.0385355	0.659804	-3.58561
NBLA00301	0.584896	3.86696	2.26928	0.0385463	0.659804	-3.58582
TTC5	-0.464601	6.10087	-2.26796	0.0386445	0.660196	-3.58775
NDUFB2	0.419709	4.86579	2.26787	0.0386507	0.660196	-3.58787
FAM222A	-0.572696	5.20312	-2.26716	0.038704	0.660196	-3.58891
S1PR4	-0.818236	5.30627	-2.26603	0.0387875	0.660196	-3.59054
OR51C1P	0.726901	2.5217	2.26594	0.0387945	0.660196	-3.59068
LOC100652787	-0.366951	4.86669	-2.26511	0.0388565	0.660196	-3.59189
CPEB4	0.505897	7.92667	2.26497	0.0388668	0.660196	-3.59209
COX6C	-0.34668	5.87075	-2.26477	0.0388816	0.660196	-3.59238
FOXO6	-0.40062	4.93628	-2.26437	0.0389117	0.660196	-3.59296
FAM53C	0.486397	5.6926	2.26372	0.03896	0.660196	-3.5939
C14orf37	0.733208	5.03943	2.26368	0.0389631	0.660196	-3.59396
ZNF780B	-0.363558	7.13458	-2.26286	0.0390247	0.660196	-3.59516
TSN	-0.363725	7.48748	-2.26284	0.0390264	0.660196	-3.59519
UBOX5	-0.39916	6.89409	-2.26283	0.0390268	0.660196	-3.5952
DGKQ	0.3936	6.03882	2.26274	0.0390339	0.660196	-3.59534
SNX25	0.552892	7.76593	2.26255	0.0390481	0.660196	-3.59561
CINP	-0.361693	6.58552	-2.26245	0.0390556	0.660196	-3.59576
ZNF890P	-0.492603	2.8608	-2.26209	0.0390822	0.660196	-3.59627
LOC100130231	-1.09918	4.6421	-2.26184	0.0391013	0.660196	-3.59664
NAT9	0.398274	6.49024	2.26184	0.0391015	0.660196	-3.59665
CCDC86	0.361887	6.7757	2.26054	0.0391986	0.660196	-3.59852
SNORA66	-0.585346	6.80867	-2.26042	0.039208	0.660196	-3.5987
POTED	0.936926	4.33151	2.2591	0.0393077	0.660196	-3.60063
ERN2	-1.26603	8.1063	-2.25843	0.039358	0.660196	-3.60159
LOC731275	0.346823	7.18474	2.25787	0.0394003	0.660196	-3.60241
KLK7	2.11579	6.53275	2.25773	0.0394111	0.660196	-3.60261
CXorf31	0.717519	2.95783	2.25772	0.0394116	0.660196	-3.60262
TBC1D3G	0.495091	7.3075	2.25772	0.0394117	0.660196	-3.60263
FAM25G	0.418831	5.44758	2.25715	0.0394545	0.660196	-3.60345
IFI27	1.01589	7.57756	2.25712	0.0394571	0.660196	-3.6035
LOC100507351	0.842834	4.84447	2.2563	0.0395191	0.660196	-3.60469
SPRED1	-0.441943	9.2626	-2.25612	0.0395331	0.660196	-3.60495
FDFT1	-1.01816	7.87602	-2.25609	0.0395355	0.660196	-3.605
SFXN1	0.412564	6.05919	2.25579	0.039558	0.660196	-3.60543
RNU7-13P	-0.666068	5.37362	-2.25576	0.0395605	0.660196	-3.60548
MCHR2	0.347514	2.27527	2.25572	0.039563	0.660196	-3.60552
PSMB6	0.425555	10.5743	2.25552	0.0395784	0.660196	-3.60582
TRNAU1AP	0.536916	6.3886	2.25537	0.03959	0.660196	-3.60604
C10orf68	-0.633239	5.87438	-2.25532	0.0395939	0.660196	-3.60611
ALOXE3	0.501375	4.12204	2.2529	0.039778	0.662567	-3.60962
KCNK4	0.357118	4.2471	2.25243	0.0398141	0.662567	-3.61031
LOC286238	-0.58683	2.38449	-2.25241	0.0398152	0.662567	-3.61033
C5orf42	0.940791	7.1837	2.25188	0.0398555	0.662688	-3.6111
MT1A	1.49812	7.22338	2.25163	0.0398752	0.662688	-3.61147
LOC440895	1.9741	6.56378	2.25106	0.0399185	0.662968	-3.61229
ALG2	-0.37187	9.15015	-2.24985	0.040011	0.663345	-3.61404
CCDC50	0.757792	9.41153	2.24976	0.0400179	0.663345	-3.61417
WASH4P	-0.286046	6.63602	-2.24944	0.0400428	0.663345	-3.61464
MIR3683	-0.332726	1.62945	-2.24937	0.040048	0.663345	-3.61474
LOC100505986	-0.404654	4.07094	-2.24904	0.0400737	0.663345	-3.61523
CDH9	0.355543	2.10651	2.2487	0.0400996	0.663345	-3.61571
PDE7B	-1.06541	6.99321	-2.24805	0.0401494	0.663734	-3.61665
ARMC9	0.554956	7.00952	2.24755	0.0401879	0.663932	-3.61738
USP3	-0.44122	9.18003	-2.24663	0.0402589	0.664646	-3.61871
CCM2	-0.453685	6.70018	-2.24613	0.0402978	0.664646	-3.61944
NPC2	-0.381051	10.5064	-2.24589	0.0403159	0.664646	-3.61978
NUDT12	-0.682626	5.52923	-2.24528	0.0403631	0.664646	-3.62067
JPH3	0.944364	3.95934	2.24528	0.0403633	0.664646	-3.62067
EHHADH	-0.618272	6.26348	-2.24456	0.0404194	0.664902	-3.62172
PAGE5	0.679463	2.7277	2.24413	0.0404522	0.664902	-3.62233
CPVL	-0.588291	6.33523	-2.24388	0.0404719	0.664902	-3.6227
SSTR5	-0.31619	4.45165	-2.24371	0.0404847	0.664902	-3.62294
GDE1	-0.429496	8.79466	-2.24262	0.0405697	0.665386	-3.62453
DFNB31	0.920319	6.29763	2.24251	0.0405784	0.665386	-3.62469
NELL1	-0.765396	4.389	-2.24188	0.0406268	0.665386	-3.62559
RAVER2	-0.815145	9.44928	-2.2417	0.040641	0.665386	-3.62585
SIDT1	-1.07927	7.05814	-2.24137	0.0406664	0.665386	-3.62633
HSF5	-0.510656	4.29339	-2.24129	0.0406731	0.665386	-3.62645
PORCN	0.687961	6.82325	2.23917	0.0408385	0.667414	-3.62952
RPS16	-0.545747	7.13374	-2.23879	0.040868	0.667414	-3.63006
MIR512-2	0.466991	2.84714	2.23856	0.0408865	0.667414	-3.6304
RN5S143	-0.299631	1.63544	-2.23814	0.0409193	0.667414	-3.63101
FABP7	-0.36655	2.02673	-2.238	0.0409298	0.667414	-3.63121
PPIAL4G	-0.496596	2.87548	-2.23735	0.0409811	0.667816	-3.63215
SNX24	0.45667	5.9326	2.23685	0.0410202	0.667912	-3.63287
SNORA8	0.464578	10.0171	2.23636	0.0410584	0.667912	-3.63358
GLE1	-0.431329	8.15183	-2.23626	0.0410667	0.667912	-3.63373
MIR32	-0.97687	6.39077	-2.23429	0.0412219	0.670003	-3.63658
SKIL	-0.414807	8.5092	-2.23379	0.0412613	0.670034	-3.6373
TERF2IP	0.475241	8.35123	2.23352	0.0412825	0.670034	-3.63769
ERVK3-1	-0.387317	8.63638	-2.23245	0.0413669	0.670034	-3.63923
IER2	0.63786	6.99269	2.23239	0.0413719	0.670034	-3.63933
PIP4K2B	0.389576	8.93294	2.23167	0.041429	0.670034	-3.64037
DNAJC12	0.847127	5.52688	2.23151	0.0414415	0.670034	-3.6406
CNNM4	0.583051	7.10483	2.2315	0.0414425	0.670034	-3.64061
AAGAB	-0.459131	6.59942	-2.23134	0.0414553	0.670034	-3.64085
CCDC97	-0.449604	8.96063	-2.23109	0.0414746	0.670034	-3.6412
SPAG11A	-0.577963	2.3303	-2.23075	0.0415019	0.670034	-3.6417
SULT2B1	1.11672	5.52849	2.23021	0.0415444	0.670034	-3.64247
SH3BGRL2	-0.484906	10.0086	-2.23006	0.0415568	0.670034	-3.64269
ZNF326	-0.343709	8.34655	-2.22989	0.0415705	0.670034	-3.64294
LOC399491	0.539359	8.08083	2.22914	0.0416301	0.670334	-3.64403
ARMC3	0.628789	2.65703	2.22898	0.0416425	0.670334	-3.64425
KRTAP9-1	-0.535475	2.29803	-2.22839	0.0416895	0.670407	-3.6451
SEPHS1	-0.329757	9.65036	-2.22665	0.0418286	0.670407	-3.64762
TMEM168	-0.578308	8.4555	-2.22648	0.041842	0.670407	-3.64786
LOC151174	0.370429	4.27529	2.22636	0.0418517	0.670407	-3.64803
TCEA2	0.651148	5.21079	2.22628	0.0418585	0.670407	-3.64816
CXorf38	0.626	7.07731	2.22609	0.0418733	0.670407	-3.64843
MFF	-0.285567	7.54892	-2.22561	0.0419115	0.670407	-3.64911
C6orf226	-0.483418	6.10112	-2.22519	0.0419455	0.670407	-3.64973
LOC100506990	-0.643879	7.02354	-2.22474	0.0419818	0.670407	-3.65038
ABCC4	0.698167	8.0287	2.22439	0.0420097	0.670407	-3.65088
ANKRD36BP1	-0.422634	4.6648	-2.22434	0.0420137	0.670407	-3.65095
PGAP1	-0.669523	7.89754	-2.22401	0.0420404	0.670407	-3.65143
SLC38A7	0.433631	7.34101	2.22391	0.0420485	0.670407	-3.65158
RN5S150	0.73818	7.05733	2.22385	0.0420534	0.670407	-3.65167
TAP1	0.715293	8.981	2.22373	0.042063	0.670407	-3.65184
SLC4A10	-0.456675	3.13282	-2.22354	0.0420778	0.670407	-3.65211
RUFY3	0.328769	8.10847	2.22314	0.0421105	0.670407	-3.65269
ZNF536	-1.07096	4.53021	-2.22293	0.0421272	0.670407	-3.65299
GLI2	0.66916	5.52818	2.2223	0.0421781	0.670456	-3.6539
FRMD8	0.437824	5.81773	2.22223	0.0421836	0.670456	-3.654
SPAG4	0.652929	5.75099	2.22161	0.0422335	0.670521	-3.65489
LCA10	-0.425309	3.38854	-2.22151	0.0422411	0.670521	-3.65503
CSPG4P1Y	0.286549	5.07939	2.22064	0.042312	0.670537	-3.6563
PGRMC1	-0.397729	10.8166	-2.22062	0.0423135	0.670537	-3.65632
ZWILCH	-0.484365	7.87856	-2.22036	0.0423347	0.670537	-3.6567
LOC100132966	0.473813	7.39468	2.22018	0.0423489	0.670537	-3.65695
PPP2R3B	0.662948	5.62385	2.21982	0.0423783	0.67058	-3.65748
RFPL1-AS1	-0.403655	1.89084	-2.21925	0.0424244	0.670888	-3.6583
PDLIM7	0.556909	6.01421	2.21883	0.042458	0.670997	-3.6589
AZI1	0.430828	5.52953	2.21835	0.0424974	0.671197	-3.6596
TMEM199	0.319062	6.50922	2.21755	0.0425619	0.671357	-3.66074
UBIAD1	-0.441302	7.1068	-2.21738	0.0425757	0.671357	-3.66099
FAM86B2	-0.575909	7.11515	-2.21724	0.0425877	0.671357	-3.6612
CYP4F2	0.976681	3.7219	2.21659	0.0426403	0.671503	-3.66213
RCE1	0.405178	7.58526	2.21632	0.0426625	0.671503	-3.66253
PPP1R17	0.328868	3.54695	2.21609	0.042681	0.671503	-3.66285
SULT4A1	0.986311	3.49198	2.21559	0.0427218	0.671503	-3.66357
NNAT	0.541909	4.56553	2.2152	0.0427533	0.671503	-3.66413
TAF1D	0.415216	9.03762	2.21436	0.0428223	0.671503	-3.66535
AHDC1	0.388079	5.81353	2.21433	0.0428248	0.671503	-3.66539
LOC100508120	-0.645386	6.27661	-2.21378	0.0428694	0.671503	-3.66618
CDK20	0.714274	5.64897	2.2134	0.0429005	0.671503	-3.66672
LOC100506075	0.548114	4.22126	2.21306	0.0429288	0.671503	-3.66722
KCP	0.300281	4.56472	2.21299	0.0429345	0.671503	-3.66732
TK2	0.523228	6.94129	2.21279	0.0429511	0.671503	-3.66761
MIR130A	-0.406951	2.91473	-2.21256	0.0429694	0.671503	-3.66794
KIF17	0.278707	3.98885	2.21166	0.0430436	0.671503	-3.66924
MIR1205	0.749546	5.3635	2.21124	0.0430778	0.671503	-3.66984
MLF1	1.20404	5.13222	2.21116	0.0430846	0.671503	-3.66996
FIGNL1	-0.556764	6.4654	-2.21072	0.0431206	0.671503	-3.67059
MIR4326	-0.515408	3.10804	-2.21016	0.0431665	0.671503	-3.67139
INPP5F	0.348333	7.21671	2.2101	0.0431718	0.671503	-3.67148
FAM131A	0.43833	5.04879	2.20974	0.0432014	0.671503	-3.672
GSC	0.697071	4.39908	2.20957	0.0432158	0.671503	-3.67225
LOC100507462	-0.566439	4.92597	-2.20941	0.0432283	0.671503	-3.67247
TRAV18	-0.352722	2.74375	-2.20904	0.0432588	0.671503	-3.673
C3orf36	-0.437871	5.1304	-2.20904	0.0432595	0.671503	-3.67301
RN5S425	-0.547173	7.3603	-2.20841	0.0433109	0.671503	-3.67391
TMED4	-0.291614	9.70414	-2.20819	0.0433293	0.671503	-3.67423
SOCS4	-0.527888	7.87108	-2.20797	0.0433473	0.671503	-3.67454
TRAJ2	-0.400158	2.17394	-2.20744	0.0433912	0.671503	-3.67531
RN5S171	0.344575	2.29368	2.20738	0.043396	0.671503	-3.67539
SEMA3F	0.466067	6.38311	2.20735	0.0433987	0.671503	-3.67544
ME1	-0.882646	8.35294	-2.20644	0.043474	0.671851	-3.67675
FAM133A	1.12979	3.62811	2.20605	0.0435063	0.671851	-3.67731
ALG13	-0.514417	8.02454	-2.20595	0.0435147	0.671851	-3.67745
LOC100287098	-0.318957	6.08502	-2.20448	0.0436368	0.671851	-3.67957
NCBP1	-0.345297	9.69898	-2.20439	0.0436448	0.671851	-3.6797
SNF8	0.34215	6.60347	2.20431	0.043651	0.671851	-3.67981
USP27X	0.689416	5.67877	2.20428	0.0436537	0.671851	-3.67986
KRT28	0.262216	2.08807	2.20424	0.0436566	0.671851	-3.67991
DYNC1LI2	0.36463	8.59769	2.20397	0.0436797	0.671851	-3.68031
RIPPLY2	0.314455	4.01364	2.2035	0.0437185	0.671851	-3.68098
MIR3122	-0.670301	5.46013	-2.20327	0.0437375	0.671851	-3.6813
KRT16P2	0.691043	6.89178	2.20322	0.043742	0.671851	-3.68138
SLCO1C1	-0.938514	3.91312	-2.20272	0.0437835	0.671981	-3.6821
PPM1A	-0.448119	7.45043	-2.20233	0.0438161	0.671981	-3.68266
SPHK1	0.77945	6.74155	2.20144	0.0438908	0.671981	-3.68394
LOC100505948	0.371796	3.61654	2.20111	0.0439185	0.671981	-3.68442
SMC5	-0.464924	9.58234	-2.20049	0.0439698	0.671981	-3.6853
COL6A5	-0.822558	4.55408	-2.20035	0.043982	0.671981	-3.68551
MIR505	-0.763597	5.89458	-2.20029	0.0439863	0.671981	-3.68558
C3orf65	0.486712	3.86032	2.20017	0.0439971	0.671981	-3.68577
PHF14	-0.468543	7.85678	-2.20005	0.044007	0.671981	-3.68594
IMPA1	-0.504732	7.71148	-2.19992	0.0440178	0.671981	-3.68612
FAM47C	0.391199	3.17856	2.19908	0.0440879	0.672107	-3.68732
CSK	-0.395844	7.85121	-2.19895	0.0440994	0.672107	-3.68752
CXorf59	1.22548	2.38781	2.19874	0.0441172	0.672107	-3.68782
WBP2	0.324776	7.7354	2.19812	0.0441689	0.672107	-3.68871
XYLT1	-0.77419	7.78777	-2.19811	0.0441696	0.672107	-3.68872
PROSER1	-0.659833	9.61368	-2.19755	0.0442168	0.672107	-3.68952
TNFRSF12A	0.739879	9.22273	2.19724	0.0442428	0.672107	-3.68997
MIR4440	-0.365285	6.46633	-2.19713	0.0442527	0.672107	-3.69014
RN5S512	-0.331647	2.30445	-2.19696	0.0442668	0.672107	-3.69038
ACPL2	-0.419293	6.20204	-2.19632	0.0443207	0.672518	-3.6913
RN5S128	-0.707961	3.19101	-2.19533	0.0444039	0.672694	-3.69271
GNPTAB	-0.936766	2.88279	-2.195	0.0444321	0.672694	-3.69319
MIR140	-0.516648	2.84371	-2.19431	0.0444909	0.672694	-3.69419
SNX13	-0.330079	8.30436	-2.19367	0.0445447	0.672694	-3.6951
DPM2	-0.321573	8.19158	-2.19366	0.0445455	0.672694	-3.69511
RNU7-58P	0.689348	2.40445	2.19344	0.0445644	0.672694	-3.69543
ACN9	-0.646353	6.50665	-2.19311	0.0445924	0.672694	-3.6959
GFOD2	0.507927	6.18082	2.19289	0.0446114	0.672694	-3.69622
LOC284440	-0.438007	2.8544	-2.1927	0.0446268	0.672694	-3.69648
LOC100507388	-0.67251	3.1178	-2.19129	0.0447473	0.672694	-3.69852
LOC149134	-0.570292	5.14656	-2.19098	0.0447735	0.672694	-3.69896
PTPRT	-0.381782	3.88265	-2.1907	0.044797	0.672694	-3.69935
KRT23	1.89718	6.90462	2.19045	0.0448185	0.672694	-3.69972
C12orf71	-0.275507	3.38537	-2.19044	0.0448192	0.672694	-3.69973
BMP6	-0.589753	6.30145	-2.19041	0.044822	0.672694	-3.69978
XRCC6BP1	-0.747184	8.8765	-2.19006	0.0448518	0.672694	-3.70028
LIN54	0.343994	7.46336	2.18925	0.0449214	0.672694	-3.70145
NPHP1	0.490402	4.87472	2.18919	0.0449263	0.672694	-3.70153
SUMF2	-0.410847	10.5414	-2.18883	0.0449571	0.672694	-3.70204
LCE1C	0.326385	3.20301	2.18858	0.0449783	0.672694	-3.7024
LINC00239	-0.588329	4.3801	-2.18788	0.0450383	0.672694	-3.7034
FAM197Y5	-0.287591	3.39423	-2.18746	0.0450746	0.672694	-3.70401
KIFC3	0.760333	6.18999	2.18707	0.0451076	0.672694	-3.70456
CCDC144NL	1.03836	3.34758	2.18699	0.0451149	0.672694	-3.70469
GJC1	0.811083	6.89072	2.18658	0.04515	0.672694	-3.70527
LOC100128364	0.564252	2.69137	2.18634	0.0451706	0.672694	-3.70562
HSPA9	0.443286	10.5106	2.18631	0.0451726	0.672694	-3.70565
TRBV5-4	-0.649572	4.50078	-2.18599	0.0452002	0.672694	-3.70611
BST1	0.619018	6.80631	2.18587	0.0452104	0.672694	-3.70628
MIR634	-0.634767	4.92766	-2.18584	0.0452137	0.672694	-3.70633
RNY1P1	0.283147	1.56084	2.18583	0.0452142	0.672694	-3.70634
TAMM41	-0.392022	6.92359	-2.18569	0.0452263	0.672694	-3.70654
RN5S362	-0.274904	3.51583	-2.18546	0.0452456	0.672694	-3.70687
FOXR2	-0.40614	2.45571	-2.18536	0.0452543	0.672694	-3.70701
B3GALT2	-0.889482	5.07897	-2.18519	0.0452693	0.672694	-3.70726
RAB3IL1	0.479653	5.90517	2.18459	0.0453212	0.673068	-3.70812
LSS	0.475838	6.99277	2.18422	0.0453532	0.673146	-3.70866
SCN1A	-0.320421	2.15925	-2.18285	0.045471	0.674495	-3.71061
PTPN13	1.06299	7.12081	2.18168	0.0455719	0.675491	-3.71228
POP5	-0.242737	5.19434	-2.18104	0.0456278	0.675491	-3.7132
TMED6	-1.0317	4.9631	-2.18088	0.0456415	0.675491	-3.71343
NAPSA	-0.455356	4.02486	-2.17995	0.0457224	0.675491	-3.71476
LRRC6	0.921145	5.32526	2.17961	0.0457523	0.675491	-3.71526
STARD13-AS2	-0.743722	4.75283	-2.17908	0.045798	0.675491	-3.71601
ERMAP	-0.517367	6.37414	-2.17889	0.0458142	0.675491	-3.71627
ANKRD10	0.43857	9.37468	2.17886	0.0458175	0.675491	-3.71633
LOC100216001	0.934697	3.25132	2.17874	0.0458273	0.675491	-3.71649
HSD17B10	0.541949	8.49522	2.17859	0.0458409	0.675491	-3.71671
LOC100287934	-0.599965	6.85722	-2.1783	0.0458656	0.675491	-3.71712
ROGDI	0.517943	6.54081	2.17806	0.0458866	0.675491	-3.71746
MUSK	-1.11486	4.69852	-2.17722	0.0459604	0.675491	-3.71868
C16orf79	-0.419087	5.86534	-2.17671	0.0460043	0.675491	-3.71939
AKTIP	0.462494	8.21723	2.17638	0.0460332	0.675491	-3.71987
SLC27A6	1.30336	3.39653	2.17535	0.0461237	0.675491	-3.72135
RSF1-IT2	-0.446664	4.28099	-2.1753	0.0461276	0.675491	-3.72141
MZT2B	-0.615641	5.75601	-2.17486	0.0461663	0.675491	-3.72204
TLE4	-0.451248	6.65342	-2.17411	0.0462323	0.675491	-3.72312
EFCAB10	0.530662	3.79836	2.17374	0.0462647	0.675491	-3.72365
TTC7B	0.61596	6.74524	2.17374	0.0462647	0.675491	-3.72365
MB	0.349941	3.1122	2.17347	0.0462887	0.675491	-3.72404
MAP2K5	-0.473904	7.34782	-2.17277	0.04635	0.675491	-3.72503
APH1B	-0.607492	6.64773	-2.17258	0.0463668	0.675491	-3.72531
MAP7D2	1.85748	5.15825	2.17257	0.0463681	0.675491	-3.72533
GDPD1	-0.871311	7.50577	-2.17249	0.0463745	0.675491	-3.72543
EDN2	0.334628	3.57502	2.17249	0.046375	0.675491	-3.72544
TUB	0.735602	5.1821	2.17199	0.0464186	0.675491	-3.72615
NEFM	0.370615	2.88731	2.17188	0.0464285	0.675491	-3.72631
LLGL1	0.427315	6.49665	2.17177	0.0464378	0.675491	-3.72646
LOC100506766	0.350604	5.43478	2.17166	0.0464482	0.675491	-3.72663
ZNRD1	-0.446657	7.12669	-2.17151	0.0464614	0.675491	-3.72684
LARGE	-0.682465	6.66869	-2.17126	0.0464835	0.675491	-3.7272
ACP6	-0.528652	8.1568	-2.17113	0.0464941	0.675491	-3.72737
CYP4Z1	-0.50525	1.83152	-2.17064	0.0465377	0.675491	-3.72808
PLEKHA6	-0.708874	8.00159	-2.17009	0.0465867	0.675491	-3.72887
C9orf135	-0.613703	2.94275	-2.17007	0.0465879	0.675491	-3.72889
COQ4	-0.456888	7.70193	-2.16997	0.0465968	0.675491	-3.72903
TRIM36	-0.767973	4.37273	-2.16969	0.0466214	0.675491	-3.72943
GIP	0.414829	3.61791	2.16947	0.0466413	0.675491	-3.72975
FGF1	0.401739	3.66329	2.16941	0.0466468	0.675491	-3.72984
TRIM46	0.96516	3.8171	2.16912	0.0466725	0.675491	-3.73025
MIR518E	0.265349	1.52542	2.16887	0.046694	0.675491	-3.7306
EHBP1	0.340663	7.84476	2.16838	0.046738	0.675738	-3.73131
IGSF9B	0.630913	5.79182	2.16789	0.0467811	0.675972	-3.732
IBA57	-0.267141	4.9088	-2.16694	0.0468656	0.676804	-3.73336
OR4K13	-0.321659	3.45863	-2.16629	0.0469236	0.676941	-3.73429
ENPP5	1.13712	6.28932	2.16458	0.047076	0.676941	-3.73673
FAT3	1.10474	4.03389	2.16445	0.0470871	0.676941	-3.73691
TRGV5	0.892874	4.68598	2.16401	0.047127	0.676941	-3.73755
ZRANB2	-0.322602	9.54081	-2.16398	0.0471298	0.676941	-3.73759
EIF5	-0.299569	8.9752	-2.16393	0.0471341	0.676941	-3.73766
LOC100505839	0.980904	5.24815	2.16382	0.0471435	0.676941	-3.73781
OR7E14P	-0.745888	6.86366	-2.16358	0.047165	0.676941	-3.73816
STAU2	-0.350006	8.00635	-2.16302	0.0472152	0.676941	-3.73896
PCDHB11	0.876417	4.99197	2.16255	0.0472572	0.676941	-3.73963
RNU7-69P	-0.419137	1.56746	-2.16232	0.0472779	0.676941	-3.73995
KDM4A	-0.33928	8.39264	-2.16174	0.0473296	0.676941	-3.74078
ACER2	-1.21872	7.97438	-2.16116	0.0473822	0.676941	-3.74161
SOCS3	0.949613	7.72274	2.16105	0.0473922	0.676941	-3.74177
TST	-0.994502	9.38372	-2.16094	0.0474017	0.676941	-3.74192
NPHS2	-0.322603	2.7413	-2.15989	0.0474965	0.676941	-3.74343
SNAI1	0.571414	6.06106	2.15892	0.0475838	0.676941	-3.74481
SMN2	0.613423	6.31231	2.1587	0.0476035	0.676941	-3.74512
JMJD6	0.385656	7.18541	2.15835	0.0476346	0.676941	-3.74561
CLCF1	0.440095	6.4729	2.15812	0.0476553	0.676941	-3.74594
ZNFX1	0.440105	9.474	2.15752	0.0477102	0.676941	-3.7468
NRARP	-0.791483	8.13649	-2.15708	0.0477494	0.676941	-3.74742
ZFP106	-0.433654	8.78725	-2.15708	0.04775	0.676941	-3.74743
MIR4802	-1.05143	4.96974	-2.15703	0.0477546	0.676941	-3.7475
ZNF510	-0.486487	6.69546	-2.15661	0.0477926	0.676941	-3.7481
FLJ90757	0.378924	4.58138	2.15643	0.0478081	0.676941	-3.74835
UBE2O	0.38165	7.76962	2.15608	0.0478406	0.676941	-3.74886
LOC100506551	-0.662778	4.80428	-2.15596	0.0478514	0.676941	-3.74903
KARS	0.321171	9.87751	2.15567	0.0478777	0.676941	-3.74944
CEBPA	-0.888847	6.64224	-2.15541	0.0479008	0.676941	-3.7498
RN5S274	0.56412	2.88302	2.15501	0.047937	0.676941	-3.75037
CA8	-1.76693	6.3858	-2.15484	0.0479525	0.676941	-3.75061
MSRB2	-0.477741	8.70834	-2.1546	0.047974	0.676941	-3.75095
OR1J4	1.35438	4.17237	2.15425	0.0480063	0.676941	-3.75146
MGAT4C	0.543425	2.28397	2.15417	0.0480133	0.676941	-3.75157
LOC644936	0.490559	1.94292	2.15377	0.0480499	0.676941	-3.75214
TRAC	-0.911777	3.95288	-2.1537	0.0480558	0.676941	-3.75223
C11orf53	-0.668569	4.41269	-2.15363	0.0480625	0.676941	-3.75234
IDI2	-0.411349	3.52192	-2.15363	0.0480626	0.676941	-3.75234
DAK	0.438582	6.73437	2.15352	0.0480726	0.676941	-3.7525
TRBV4-1	-0.593282	4.6646	-2.15337	0.048086	0.676941	-3.75271
PTER	-0.506526	8.60325	-2.15277	0.0481413	0.676941	-3.75357
CDK16	0.52886	8.06192	2.15212	0.0482	0.676941	-3.75449
ZDHHC8P1	0.939984	2.98342	2.15178	0.0482308	0.676941	-3.75497
STAU2-AS1	-0.330698	4.06207	-2.15058	0.0483405	0.676941	-3.75668
MIR597	-0.622233	6.57865	-2.15043	0.0483549	0.676941	-3.7569
LOC100506032	0.445729	6.96679	2.1503	0.0483667	0.676941	-3.75708
AMH	-0.411732	4.29662	-2.15013	0.0483824	0.676941	-3.75733
WRNIP1	-0.407118	8.23633	-2.14993	0.0484007	0.676941	-3.75761
HUS1	-0.369822	8.49382	-2.14986	0.0484066	0.676941	-3.7577
FAM70B	0.441454	6.04393	2.14939	0.0484501	0.676941	-3.75838
RAB3C	-0.630091	4.86782	-2.14937	0.048452	0.676941	-3.75841
PRPH	-0.458325	4.30619	-2.14902	0.0484841	0.676941	-3.75891
ZZEF1	-0.262321	8.57198	-2.1485	0.0485312	0.676941	-3.75964
PKD2	0.487704	7.77611	2.1484	0.0485411	0.676941	-3.75979
SECTM1	0.97048	8.17803	2.14812	0.0485668	0.676941	-3.76019
PDIA4	0.520744	9.72787	2.14802	0.0485754	0.676941	-3.76032
EIF2AK1	-0.269314	9.73105	-2.1479	0.0485862	0.676941	-3.76049
CLTCL1	0.722284	5.55738	2.14787	0.0485895	0.676941	-3.76054
STAC	0.920642	3.68663	2.1476	0.0486139	0.676941	-3.76092
RPL32P3	-0.378696	6.98857	-2.14725	0.0486463	0.676941	-3.76142
LOC729420	-0.636365	2.97658	-2.14718	0.0486532	0.676941	-3.76152
DLEU1	-0.713518	6.53396	-2.14686	0.0486819	0.676941	-3.76197
HEXA-AS1	-0.485614	4.54272	-2.14668	0.0486991	0.676941	-3.76223
OR10A6	-0.229946	1.28064	-2.14609	0.0487535	0.676941	-3.76307
ATP9B	-0.467525	7.23179	-2.14601	0.0487602	0.676941	-3.76318
ELP4	-0.35226	7.60177	-2.14585	0.0487753	0.676941	-3.76341
UBL7	-0.3942	8.93593	-2.14571	0.0487882	0.676941	-3.76361
CNPY3	-0.32187	9.24405	-2.1456	0.0487981	0.676941	-3.76376
MIR1184-1	-0.732827	6.43259	-2.14557	0.0488012	0.676941	-3.76381
DZIP1L	-0.741009	6.27786	-2.14355	0.0489882	0.676941	-3.76668
MIR4502	-0.671297	4.50224	-2.1435	0.048993	0.676941	-3.76676
HERC6	0.887563	8.69479	2.14316	0.0490243	0.676941	-3.76724
SHMT1	-0.513039	6.69813	-2.14305	0.0490344	0.676941	-3.76739
NHLRC3	-0.796074	8.38231	-2.14294	0.0490448	0.676941	-3.76755
LOC100653116	0.830351	5.42839	2.14293	0.0490453	0.676941	-3.76756
LOC100133315	-0.502591	7.54375	-2.14286	0.0490515	0.676941	-3.76765
RAB3D	-0.538882	7.98249	-2.14268	0.0490689	0.676941	-3.76792
ETNK2	0.666244	5.70832	2.1426	0.0490762	0.676941	-3.76803
CCNG2	0.538287	6.48755	2.14246	0.049089	0.676941	-3.76823
GPR77	0.495194	5.10276	2.14236	0.0490982	0.676941	-3.76837
LOC100507346	-0.450536	3.73636	-2.14234	0.0490999	0.676941	-3.7684
COG2	-0.310457	7.36923	-2.14183	0.0491471	0.676941	-3.76912
TBC1D3B	0.471597	7.42793	2.14089	0.0492347	0.676941	-3.77046
C17orf62	0.425693	8.7139	2.14087	0.0492371	0.676941	-3.77049
C9orf131	-0.326864	2.84795	-2.14086	0.0492377	0.676941	-3.7705
PFN2	1.09126	8.08702	2.13972	0.0493439	0.676941	-3.77212
RRP7A	-0.514737	5.8344	-2.1396	0.0493551	0.676941	-3.77229
KHSRP	-0.32926	7.87106	-2.13957	0.0493574	0.676941	-3.77233
LOC150577	0.313841	3.21398	2.13942	0.049372	0.676941	-3.77255
DBNL	-0.350803	7.83931	-2.13893	0.0494173	0.676941	-3.77324
CDHR1	0.471374	4.51948	2.13882	0.0494278	0.676941	-3.7734
MCM5	-0.494302	8.41423	-2.13871	0.0494383	0.676941	-3.77356
PTHLH	1.23149	4.44346	2.13848	0.0494596	0.676941	-3.77388
LINC00597	-0.54971	5.41351	-2.1382	0.049486	0.676941	-3.77428
SCEL	1.75753	4.55785	2.13791	0.0495131	0.676941	-3.77469
SIRPA	0.568798	7.94097	2.13725	0.0495742	0.676941	-3.77562
MIR205	1.04098	4.60344	2.13699	0.0495986	0.676941	-3.77599
ECEL1	0.753069	4.76639	2.13697	0.0496011	0.676941	-3.77603
MYH1	0.504725	2.59179	2.13653	0.0496424	0.676941	-3.77665
CAAP1	-0.663067	7.88698	-2.13652	0.0496428	0.676941	-3.77666
NASP	-0.361673	7.0219	-2.13627	0.0496663	0.676941	-3.77701
ZFP161	-0.383641	7.93545	-2.13626	0.0496671	0.676941	-3.77703
PNPT1	0.431141	8.55642	2.13589	0.0497024	0.676941	-3.77756
MAFF	0.403953	5.81258	2.13561	0.0497285	0.676941	-3.77796
ZCCHC17	-0.328096	7.49971	-2.13554	0.0497345	0.676941	-3.77805
ROM1	0.398112	3.79129	2.13394	0.0498854	0.676941	-3.78032
FLJ35816	1.13534	4.71663	2.13389	0.0498902	0.676941	-3.78039
MIR221	-0.576767	6.45902	-2.13383	0.0498954	0.676941	-3.78047
TMEM14E	-0.45387	3.85504	-2.1338	0.0498985	0.676941	-3.78052
ASB16	-0.334319	4.75284	-2.1332	0.0499548	0.676941	-3.78137
PC	0.489366	5.66972	2.13316	0.0499591	0.676941	-3.78143
LOC344887	1.0653	4.62909	2.13238	0.0500324	0.676941	-3.78253
LOC100507452	-0.62469	5.75698	-2.13205	0.0500633	0.676941	-3.783
ZNF416	-0.461969	6.29758	-2.13094	0.0501687	0.676941	-3.78458
PGM5-AS1	-0.495134	5.37026	-2.13054	0.0502066	0.676941	-3.78514
FAM193B	0.298399	5.33599	2.13045	0.0502149	0.676941	-3.78527
LRRC29	0.279144	4.57392	2.13029	0.05023	0.676941	-3.78549
CAPN3	-0.661812	6.49536	-2.12998	0.0502596	0.676941	-3.78594
MACC1	-0.962082	6.2696	-2.12996	0.0502616	0.676941	-3.78597
SCP2	-0.508797	9.14251	-2.12984	0.0502725	0.676941	-3.78613
CEP112	0.732754	6.64539	2.12973	0.0502832	0.676941	-3.78629
FBXO2	0.877906	5.68511	2.12953	0.0503023	0.676941	-3.78657
B3GALT1	0.595784	2.93204	2.12933	0.0503209	0.676941	-3.78685
LOC100129924	-0.379433	6.65317	-2.12918	0.0503354	0.676941	-3.78707
TIMM17B	0.555777	6.1912	2.12859	0.0503916	0.676941	-3.78791
CT45A3	3.02013	7.44656	2.12855	0.0503951	0.676941	-3.78796
ADH1B	-1.76063	4.00645	-2.12765	0.0504813	0.676941	-3.78924
KLHDC7B	1.49033	4.89504	2.12751	0.0504942	0.676941	-3.78943
APOL1	0.875674	6.17139	2.1268	0.0505617	0.676941	-3.79044
SETD3	-0.303115	9.73396	-2.12679	0.0505632	0.676941	-3.79046
PPM1J	0.600406	4.69337	2.12676	0.050566	0.676941	-3.7905
GRIP2	0.473329	4.03627	2.12674	0.0505674	0.676941	-3.79052
NTM	0.543693	4.88181	2.12672	0.05057	0.676941	-3.79056
ZRANB3	-0.549512	5.67642	-2.12598	0.05064	0.676941	-3.7916
FAM206A	-0.497474	8.17496	-2.1258	0.0506574	0.676941	-3.79186
LOC723805	-0.553079	2.817	-2.12539	0.0506965	0.676941	-3.79244
HIST1H2AM	-0.695338	4.88212	-2.12509	0.0507256	0.676941	-3.79287
ERCC6L2	-0.399398	8.00386	-2.12481	0.0507523	0.676941	-3.79326
ZSCAN12	-0.522562	4.36809	-2.12429	0.0508017	0.676941	-3.79399
ZMIZ2	-0.400191	8.29827	-2.12429	0.0508021	0.676941	-3.794
POP4	-0.336431	8.79022	-2.12426	0.0508045	0.676941	-3.79403
NTM-IT2	0.570783	4.8936	2.12383	0.050846	0.676941	-3.79465
DEFB117	-0.378536	2.40182	-2.12323	0.0509032	0.676941	-3.79549
SNORD42A	0.510801	8.69363	2.12268	0.0509561	0.676941	-3.79627
HMGCL	-0.550215	6.08219	-2.12267	0.0509574	0.676941	-3.79629
LOC100506687	0.460301	5.12426	2.12263	0.0509611	0.676941	-3.79634
ITGB1BP1	0.385405	6.22167	2.12251	0.0509729	0.676941	-3.79652
PCDHB5	1.51295	7.27807	2.12234	0.0509887	0.676941	-3.79675
KRTAP5-9	-0.73378	4.22566	-2.12219	0.0510035	0.676941	-3.79697
LINC00294	0.492864	7.70206	2.12207	0.051015	0.676941	-3.79714
LINC00271	-0.961133	5.5157	-2.12197	0.0510248	0.676941	-3.79728
CACNA1E	-0.541229	3.73361	-2.12155	0.0510651	0.676941	-3.79787
LCAT	0.617143	7.095	2.12153	0.0510665	0.676941	-3.79789
CSNK2A2	0.313683	10.5416	2.12129	0.0510902	0.676941	-3.79824
CCNDBP1	-0.388848	8.19173	-2.12091	0.0511262	0.676941	-3.79877
TAOK1	0.333485	9.15791	2.12089	0.0511284	0.676941	-3.7988
ITGB3BP	-0.357104	6.04018	-2.12002	0.0512128	0.676941	-3.80004
GADD45A	0.803686	7.2327	2.11981	0.0512326	0.676941	-3.80033
LOC254099	-0.531089	4.96963	-2.11942	0.0512706	0.676941	-3.80089
ANKRD10-IT1	0.535294	8.57574	2.1192	0.0512912	0.676941	-3.80119
MECOM	-1.22443	8.14322	-2.11875	0.0513346	0.676941	-3.80182
RNU5A-2P	0.289575	1.29599	2.11871	0.0513387	0.676941	-3.80188
STRBP	-0.404537	7.30096	-2.11843	0.0513656	0.676941	-3.80228
C1GALT1	-0.549093	9.01218	-2.11828	0.0513803	0.676941	-3.80249
MOGAT1	-0.9799	3.46426	-2.11815	0.0513932	0.676941	-3.80268
AMFR	0.430217	9.67892	2.11782	0.0514254	0.676941	-3.80315
AGAP5	-0.403667	7.4042	-2.11781	0.0514256	0.676941	-3.80315
CSPG4P5	0.491148	4.03162	2.11773	0.0514338	0.676941	-3.80327
OIP5-AS1	-0.471117	6.72328	-2.11714	0.0514909	0.676941	-3.80411
COL10A1	1.67876	6.83072	2.11681	0.0515233	0.676941	-3.80458
ANAPC5	-0.325488	9.361	-2.11644	0.0515592	0.676941	-3.8051
LOC100133207	-0.317699	2.98667	-2.11636	0.0515663	0.676941	-3.8052
GEM	0.840663	7.92463	2.11599	0.0516028	0.676941	-3.80574
LINC00598	0.392101	3.35625	2.11585	0.0516164	0.676941	-3.80593
ZNF687	-0.247211	8.17023	-2.11585	0.0516165	0.676941	-3.80593
UVSSA	0.28044	5.2391	2.11546	0.0516544	0.677085	-3.80648
LRIG2	-0.382873	8.72027	-2.11516	0.0516828	0.677104	-3.8069
SNORD4B	0.459184	9.86481	2.11452	0.0517453	0.677417	-3.80781
ABCA5	0.504146	7.50115	2.11437	0.0517606	0.677417	-3.80803
C1orf101	-0.324725	4.5634	-2.11314	0.05188	0.67788	-3.80975
LINC00332	-0.269284	2.28989	-2.11304	0.0518902	0.67788	-3.8099
SEMA4C	0.392781	6.86251	2.11293	0.0519004	0.67788	-3.81005
TMOD2	0.541618	7.5264	2.11264	0.0519288	0.67788	-3.81046
ADAMTS12	0.92998	6.62309	2.11262	0.0519308	0.67788	-3.81049
GGT3P	1.04523	7.46867	2.11187	0.0520039	0.678481	-3.81154
KIF22	-0.460945	8.49552	-2.1112	0.0520702	0.678878	-3.8125
PRR21	-0.296099	2.44402	-2.11058	0.052131	0.678878	-3.81338
TBC1D29	0.425463	4.11651	2.11021	0.0521673	0.678878	-3.8139
ZNHIT3	0.416593	8.68215	2.11003	0.0521849	0.678878	-3.81415
OR1A2	0.387934	2.94561	2.10981	0.052206	0.678878	-3.81445
BTBD6	-0.423956	7.6336	-2.10927	0.0522588	0.678878	-3.81521
SYT5	0.865985	4.91935	2.109	0.0522854	0.678878	-3.81559
PRRG1	0.757456	6.51069	2.10892	0.0522941	0.678878	-3.81572
RGS2	0.974671	8.84284	2.10887	0.0522982	0.678878	-3.81578
TBC1D22A	-0.337437	7.08073	-2.10881	0.0523045	0.678878	-3.81587
RN5S418	-0.439926	2.67637	-2.10788	0.0523956	0.679256	-3.81717
MAGED4B	1.06789	6.4771	2.10663	0.0525189	0.679256	-3.81893
SCARNA15	-0.759163	3.62852	-2.10663	0.052519	0.679256	-3.81894
HBEGF	0.836842	7.52119	2.10636	0.0525459	0.679256	-3.81932
GTF2IRD2	-0.805504	7.43748	-2.10597	0.0525844	0.679256	-3.81987
CHAC2	-0.557911	5.68475	-2.10591	0.0525901	0.679256	-3.81995
LOC400027	-0.304609	7.32711	-2.10506	0.0526744	0.679256	-3.82115
TUBB6	0.682382	7.094	2.10501	0.0526799	0.679256	-3.82123
FOXD4L3	-0.546031	5.6576	-2.10481	0.0526997	0.679256	-3.82151
DYNC2H1	0.707161	6.37578	2.1046	0.0527197	0.679256	-3.8218
RFT1	-0.409265	8.25229	-2.1046	0.0527204	0.679256	-3.82181
DSG3	2.78304	6.63093	2.10453	0.0527273	0.679256	-3.8219
EGR4	0.72392	3.76719	2.10448	0.0527317	0.679256	-3.82197
SMAD6	-1.04776	7.43758	-2.10438	0.0527422	0.679256	-3.82212
IFIH1	0.799724	7.91069	2.10436	0.052744	0.679256	-3.82214
WFDC1	-0.71718	6.53629	-2.10369	0.0528106	0.679256	-3.82309
MATN2	-0.912223	5.1836	-2.10357	0.0528224	0.679256	-3.82326
SCOC	0.832111	5.91367	2.10337	0.0528418	0.679256	-3.82353
LOC100506935	-0.35808	6.16786	-2.10332	0.0528472	0.679256	-3.82361
RHCG	1.61075	5.71833	2.10288	0.0528909	0.679469	-3.82423
PHF13	0.370702	6.6052	2.10212	0.0529665	0.680093	-3.8253
CDA	1.53515	6.89692	2.10132	0.0530457	0.680339	-3.82642
LOC643770	-0.395767	3.31007	-2.10026	0.0531515	0.680339	-3.82791
KATNAL1	0.332041	6.05778	2.09996	0.0531823	0.680339	-3.82835
HECTD3	-0.406217	8.16211	-2.09963	0.0532149	0.680339	-3.82881
LDLRAD2	0.327564	4.29689	2.09961	0.0532164	0.680339	-3.82883
GSDMC	1.22009	5.05151	2.09943	0.053235	0.680339	-3.82909
DNM1	0.668336	7.33276	2.09896	0.0532814	0.680339	-3.82974
PCID2	0.443118	7.82086	2.09879	0.0532992	0.680339	-3.82999
HR	-0.923814	6.5687	-2.09871	0.0533068	0.680339	-3.8301
GUCA1B	-0.304577	3.94151	-2.09852	0.0533263	0.680339	-3.83037
PPFIBP2	-0.531877	7.19229	-2.0985	0.0533277	0.680339	-3.83039
IGF2R	0.313045	9.37773	2.0984	0.0533378	0.680339	-3.83053
TSHR	0.432284	3.84079	2.09828	0.0533498	0.680339	-3.8307
ANKMY2	-0.579872	7.81464	-2.09767	0.0534106	0.680339	-3.83156
RN5S479	0.64508	2.93674	2.09756	0.0534218	0.680339	-3.83171
TTC7A	0.294489	6.66188	2.09751	0.053427	0.680339	-3.83179
CELP	-0.650492	2.58782	-2.09711	0.0534668	0.680339	-3.83235
RN5S279	0.654575	4.04983	2.09705	0.053473	0.680339	-3.83243
HTR3C	0.256005	2.98161	2.09671	0.0535074	0.680432	-3.83291
LOC100507266	-0.357333	5.46721	-2.096	0.0535787	0.680821	-3.83391
TEKT1	-0.282016	3.13899	-2.09556	0.0536227	0.680821	-3.83453
FLJ27352	-0.455432	6.87525	-2.09546	0.0536332	0.680821	-3.83467
ZNRF2	-0.688736	7.48141	-2.09507	0.0536725	0.680821	-3.83522
BRP44L	-0.375414	7.68172	-2.0949	0.0536894	0.680821	-3.83546
HBG2	-0.448579	2.44546	-2.09479	0.0537006	0.680821	-3.83561
SNORD113-5	0.637781	2.73632	2.094	0.0537807	0.681286	-3.83673
MTX1	0.340559	5.71121	2.09366	0.053815	0.681286	-3.83721
CHURC1-FNTB	-0.27641	7.62552	-2.09355	0.0538261	0.681286	-3.83736
FHOD1	0.33005	6.22072	2.09335	0.0538457	0.681286	-3.83764
RPS17	-0.358194	7.20541	-2.09275	0.053907	0.681359	-3.83849
RNF149	0.553063	7.94905	2.09259	0.0539229	0.681359	-3.83871
C3orf78	-0.486265	5.94358	-2.09212	0.0539704	0.681359	-3.83937
FRAT1	-0.500029	5.48939	-2.09183	0.054	0.681359	-3.83978
KIAA1468	-0.354559	8.31946	-2.09115	0.054069	0.681359	-3.84074
APLP2	0.38828	11.0927	2.09062	0.054122	0.681359	-3.84147
EZH2	0.456594	8.24579	2.08994	0.0541914	0.681359	-3.84243
TMCO3	0.453664	7.5861	2.08994	0.0541917	0.681359	-3.84243
ADCY3	0.594007	7.94739	2.08986	0.0541998	0.681359	-3.84255
TMEM169	0.583511	4.14934	2.08969	0.0542166	0.681359	-3.84278
VRK1	-0.5258	7.03745	-2.08962	0.0542237	0.681359	-3.84288
LILRB3	0.844117	5.36907	2.08887	0.0542999	0.681359	-3.84393
[truncated: 23,130 more rows]
